# Supplementary material for: Angelman Syndrome and Angelman-like Syndromes Share the Same Calcium-Related Gene Signatures
Source: Int J Mol Sci. 2021 Sep 13;22(18):9870. doi: 10.3390/ijms22189870 (PMC8469403; doi:10.3390/ijms22189870)
Supplement: Supplementary file 1 [file ijms-22-09870-s001.zip]

Archive with 20 entries (20 files):
- SupplementaryFigure1_sept3.pdf
- SupplementaryFigure2_sept3.pdf
- SupplementaryFigure3_sept3.pdf
- SupplementaryFigure4_sept3.pdf
- SupplementaryFigure5_sept3.pdf
- SupplementaryFigure6_sept3.pdf
- SupplementaryFigure7_sept3.pdf
- SupplementaryTable10_GSE150429_Male8w_CaRelated_DEG.txt
- SupplementaryTable11_GSE117248_CaRelated_DEG.txt
- SupplementaryTable12_GSE78959_Tsc2HET_CaRelated_DEG.txt
- SupplementaryTable13_GSE78959_Tsc2KO_CaRelated_DEG.txt
- SupplementaryTable1_GSE105045_CaRelated_DEG.txt
- SupplementaryTable2_GSE128380_CingulateCortex_CaRelated_DEG.txt
- SupplementaryTable3_GSE128380_TemporalCortex_CaRelated_DEG.txt
- SupplementaryTable4_GSE79663_Tcf4-KO_CaRelated_DEG.txt
- SupplementaryTable5_GSE79663_Tcf4-Het_CaRelated_DEG.txt
- SupplementaryTable6_GSE150429_Female4w_CaRelated_DEG.txt
- SupplementaryTable7_GSE150429_Female6w_CaRelated_DEG.txt
- SupplementaryTable8_GSE150429_Female8w_CaRelated_DEG.txt
- SupplementaryTable9_GSE150429_Male6w_CaRelated_DEG.txt
