# Supplementary material for: Angelman Syndrome and Angelman-like Syndromes Share the Same Calcium-Related Gene Signatures
Source: Int J Mol Sci. 2021 Sep 13;22(18):9870. doi: 10.3390/ijms22189870 (PMC8469403; doi:10.3390/ijms22189870)
Supplement: Supplementary file 1 [file ijms-22-09870-s001.zip › SupplementaryTable10_GSE150429_Male8w_CaRelated_DEG.txt]

GeneSymbol	log2FoldChange	pvalue	padj	CTL_M_Sample_262_3_8w_hiPSCneurons	CTL_M_Sample_188_3_8w_hiPSCneurons	PMS_M_Sample_119_1_8w_hiPSCneurons	PMS_M_Sample_106_4_8w_hiPSCneurons
ASPN	-4.361073412	3.45E-05	0.003050619	308.3842625	19.11472002	10.52417088	5.494262252
CAMK2N1	1.975133751	2.15E-05	0.002069809	4375.021593	2219.43138	11552.38237	14375.73718
CCKBR	-2.980232881	5.24E-05	0.00422614	216.1571933	1253.07609	123.1327993	63.1840159
CDH1	3.220918956	4.06E-07	7.3977E-05	190.2183301	125.307609	587.248735	2355.207085
CDH20	2.687864459	1.63E-06	0.000239427	464.0174417	1344.401974	4474.877458	7175.506501
CDH6	-3.229648777	1.68E-11	8.49041E-09	19841.30895	36160.80256	3728.713742	2241.658999
CMKLR1	-3.016940625	5.35E-05	0.004295286	347.7729066	88.14009785	18.94350758	34.79699426
COMP	-3.881613578	6.14E-05	0.004775881	232.4890702	26.54822224	8.419336703	9.157103754
CXCL8	-4.560214597	1.05E-09	3.45621E-07	350.6550025	108.3167468	8.419336703	10.9885245
EFCAB1	2.998197702	4.58E-05	0.003767913	23.05676729	40.35329781	98.92720626	406.5754067
ENPP1	-3.043676763	1.07E-05	0.001157602	223.8427824	781.5796629	87.35061829	34.79699426
FBN1	-2.440876175	3.19E-07	5.88734E-05	12415.10849	5781.140876	1747.012366	1604.324578
FBN2	-1.978454662	5.37E-07	9.4181E-05	8464.715691	7364.476851	1736.488195	2280.118835
FOS	-2.246361197	3.24E-06	0.00042654	6892.052022	3527.727772	880.8731025	1314.960099
GATA2	-2.42032314	7.92E-05	0.005907072	636.9431963	610.6091116	183.1205733	50.36407065
GLP1R	-3.108388319	6.92E-05	0.005289696	87.42357597	65.83959117	10.52417088	7.325683003
GRIN2A	1.914668854	5.39E-05	0.004313815	717.6418818	435.3908448	2704.711916	1643.700124
GRM1	-1.817102242	7.36E-05	0.005533643	2641.921252	1600.326837	712.4863685	491.7364716
GRM3	2.106200136	1.77E-06	0.000256428	1374.75975	1563.159326	4595.905423	8052.757041
HABP2	4.468960087	4.22E-05	0.003574967	5.764191822	2.12385778	22.10075884	153.8393431
HMCN1	-3.487684756	8.50E-07	0.000139261	3054.060967	482.115716	171.5439853	143.7665289
HOXA3	-4.346480458	1.23E-08	2.92062E-06	546.6375245	2465.798882	119.975548	28.38702164
ITPKB	2.775911477	3.53E-06	0.000455147	5015.807584	5496.543934	14553.87591	57445.25898
LRRK2	2.258630115	2.50E-05	0.002345381	36.50654821	48.84872893	208.3785834	199.6248618
NCAN	1.822148143	4.56E-05	0.003760814	11100.87275	5962.730716	28777.29285	31561.78951
p2ry12	-5.136774208	1.11E-05	0.001198422	169.0829601	29.73400891	0	5.494262252
PENK	-4.326022749	3.84E-11	1.79306E-08	1912.750986	516.0974404	81.03611576	40.29125652
PLA2G5	7.536970264	3.52E-05	0.00309049	0	0	23.15317593	45.78551877
PTGER2	-3.999357711	1.34E-04	0.009221787	42.27074003	53.09644449	4.209668351	1.831420751
ROR2	-3.663805056	6.80E-07	0.000114517	2769.694171	713.6162139	222.0600055	53.11120177
S100B	2.38748397	4.31E-05	0.003629473	1136.506488	3233.573469	7415.330801	15448.94974
SLC24A4	-3.987132901	6.36E-09	1.65783E-06	382.3580575	135.9268979	19.99592467	12.81994526
SLIT3	-2.540133567	9.23E-09	2.26266E-06	6427.073882	3653.035381	907.1835297	825.9707586
SMOC1	2.879105517	1.23E-07	2.46997E-05	2858.078445	1363.516694	9625.406685	21434.03276
STC2	-1.987057985	5.79E-06	0.000698713	2171.17892	1338.030401	464.1159357	421.2267727
SULF1	-4.047089559	1.33E-13	9.96113E-11	3797.641712	3269.679052	319.9347947	108.0538243
THBD	-3.139048046	3.00E-05	0.002747917	304.5414679	74.33502229	21.04834176	21.97704901
TNNT1	-1.917447031	2.17E-05	0.002076078	3884.104589	2118.548135	785.1031475	803.9937096
TTYH1	2.085181647	8.13E-07	0.000134211	6862.270364	10904.94777	34150.9345	41239.01675
WNT3A	-4.081248294	1.67E-08	3.93986E-06	748.3842382	2062.265904	138.9190556	27.47131126
