# Supplementary material for: Angelman Syndrome and Angelman-like Syndromes Share the Same Calcium-Related Gene Signatures
Source: Int J Mol Sci. 2021 Sep 13;22(18):9870. doi: 10.3390/ijms22189870 (PMC8469403; doi:10.3390/ijms22189870)
Supplement: Supplementary file 1 [file ijms-22-09870-s001.zip › SupplementaryTable11_GSE117248_CaRelated_DEG.txt]

Gene symbol	adj.p-val	Log2_FC	Control 114 neuron-1	Control 114 neuron-2	Control 114 neuron-3	Control 233 neuron-1	Control 233 neuron-2	Control 233 neuron-3	FXS 695 neuron-1	FXS 695 neuron-2	FXS 695 neuron-3	FXS 1002 neuron-1	FXS 1002 neuron-2	FXS 1002 neuron-3
ACKR3	0.007806375	-1.018400854	285	632	407	666	609	715	462	249	256	248	170	251
ADCY8	0.000463983	2.338606836	22	7	1	20	15	21	84	38	62	73	80	98
ADGRV1	0.001531908	-1.650326688	2676	2457	1235	2097	1496	2162	670	597	552	592	638	813
ATP1A2	6.94417E-05	2.437820118	1559	97	89	1401	1005	1413	6597	3478	4194	5650	4495	5733
CACNA2D3	0.007052672	1.257797757	659	265	199	129	111	155	635	529	503	608	683	672
CCR7	0.00676363	-1.137503524	5	8	6	5	4	5	3	4	1	4	0	3
CD19	0.002908925	1.074767768	5	5	6	14	8	9	19	22	15	10	15	18
CDH13	0.003859994	2.621602751	208	108	62	28	28	39	393	267	261	564	681	745
CDH15	0.002756544	-1.620151929	38	37	27	14	21	29	7	5	6	8	11	17
DCHS2	0.005136102	-1.13593196	70	163	98	165	118	120	31	50	73	49	59	72
EFCAB10	0.005413354	-1.023083613	18	17	22	30	19	20	17	6	12	3	8	16
EGFLAM	0.007759465	1.699295176	22	9	2	23	15	26	92	55	58	40	31	39
FAT4	0.007337363	-1.186160242	5261	6008	2994	3669	2723	3540	1876	1749	1641	1259	1885	2223
FMR1	4.08378E-05	-9.76673594	1338	1479	1117	1082	890	1063	0	5	0	1	0	2
FYN	0.000643927	1.001112404	2628	2168	1574	3232	2664	3291	5929	3756	4345	4969	5670	6469
GHRL	0.009853597	-1.087462841	5	12	13	13	12	13	8	9	3	3	8	1
GIPR	0.000143109	-1.289736291	209	232	223	266	173	293	117	136	132	60	63	63
GRM7	0.006883974	-1.435251219	237	204	146	414	348	352	111	69	74	95	144	136
GUCA1B	0.004859347	1.228268988	24	31	30	9	5	6	43	35	26	52	38	52
JSRP1	0.005576131	-1.713695815	32	57	63	40	28	26	15	25	27	2	5	1
KCNIP3	0.001916712	1.328187085	120	33	36	72	46	61	180	92	115	156	180	201
KCNN2	0.007429602	2.073405942	118	22	28	11	0	3	109	60	76	149	176	196
LRP4	0.003024698	1.264994051	1741	653	493	1000	803	1073	3525	2223	2497	1534	1920	2151
MASP1	0.008582531	2.848176983	2399	762	586	18	10	8	3162	1944	2173	6561	5952	7449
MYLK2	0.007889125	-1.243925583	13	22	16	15	13	11	16	5	6	2	6	3
NEUROD2	0.005407759	2.202728411	674	34	32	19	22	21	752	657	624	522	596	541
NKD2	0.001997137	1.037835755	289	162	96	127	93	155	389	287	238	290	298	391
NPPA	0.003338473	2.169925001	72	19	24	9	0	10	82	43	75	140	121	142
NTSR1	0.006145473	1.654225163	56	72	41	6	5	3	74	64	65	101	121	151
OCM	0.008310402	1.192645078	5	5	3	2	2	4	7	9	7	5	7	13
PCDH19	0.004738741	-1.247363664	478	983	607	718	471	900	396	280	332	186	284	273
PRKCE	0.004957363	1.346053558	442	102	107	184	114	154	440	298	328	490	584	664
PRRG3	0.00157922	1.009179427	70	45	36	31	23	30	93	93	90	70	69	58
RAMP2	0.007857642	1.35614381	55	61	45	26	27	36	178	71	121	99	78	93
SCARA3	0.008589551	1.290963959	231	300	266	369	286	347	1254	586	613	626	714	609
SCUBE3	0.00323879	-2.046765284	933	2177	1703	2914	2694	3280	968	705	795	231	291	326
SLC6A1	0.004291059	1.660984401	412	200	161	26	36	9	481	271	303	553	581	480
SNX10	0.004854179	1.131993003	496	362	295	167	106	124	598	393	424	552	666	764
THBS2	0.001674004	1.196281547	731	255	246	1108	711	1258	2067	1327	1436	1433	1702	1909
THBS3	0.004842726	-1.421197866	1849	2081	1867	3945	3207	3714	1550	1344	1546	469	630	683
TMEM2	0.002883662	-1.559147827	2226	5144	3778	5942	4964	5917	1966	1274	1658	1267	1583	1744
TRIM36	0.001343386	1.201477331	933	773	608	338	294	260	1301	923	976	1206	1308	1659
TRPC3	0.009867938	1.082989365	69	58	33	28	17	23	109	67	84	45	70	108
TTYH1	0.00797313	2.042400646	3230	2848	2155	1168	785	1138	7084	3713	4044	10002	9167	12637
