# Supplementary material for: Angelman Syndrome and Angelman-like Syndromes Share the Same Calcium-Related Gene Signatures
Source: Int J Mol Sci. 2021 Sep 13;22(18):9870. doi: 10.3390/ijms22189870 (PMC8469403; doi:10.3390/ijms22189870)
Supplement: Supplementary file 1 [file ijms-22-09870-s001.zip › SupplementaryTable12_GSE78959_Tsc2HET_CaRelated_DEG.txt]

GeneSymbol	log2FoldChange	pvalue	padj	Control_hESC_3T16	Control_hESC_3T15	Control_hESC_2T16	Control_hESC_2T15	TSC2_Het_hESC_3T18	TSC2_Het_hESC_3T17	TSC2_Het_hESC_2T18	TSC2_Het_hESC_2T17
PCDHA7	3.208197175	1.18E-07	2.83E-04	5.840481601	17.21000046	14.54656751	24.64150128	46.73503152	289.9290062	57.63767481	227.61895
PLA2G4C	-1.159308966	4.25E-06	7.16E-03	93.44770562	86.68740975	147.283996	96.10185498	49.36799104	41.14712971	53.91911514	48.06296554
