# Supplementary material for: Angelman Syndrome and Angelman-like Syndromes Share the Same Calcium-Related Gene Signatures
Source: Int J Mol Sci. 2021 Sep 13;22(18):9870. doi: 10.3390/ijms22189870 (PMC8469403; doi:10.3390/ijms22189870)
Supplement: Supplementary file 1 [file ijms-22-09870-s001.zip › SupplementaryTable13_GSE78959_Tsc2KO_CaRelated_DEG.txt]

GeneSymbol	log2FoldChange	pvalue	padj	Control_hESC_3T16	Control_hESC_3T15	Control_hESC_2T16	Control_hESC_2T15	TSC2_KO_hESC_3T20	TSC2_KO_hESC_3T19	TSC2_KO_hESC_2T20	TSC2_KO_hESC_2T19
ACTN1	2.126940015	9.30207E-10	3.71487E-08	576.4490632	321.7694377	216.609498	166.3369774	1392.41693	995.12696	1442.480333	1633.51911
ADCYAP1R1	-1.914909969	1.55577E-09	5.85508E-08	1075.299214	798.7099313	1463.413769	921.1302429	242.0932662	474.6473071	208.0862621	202.1729056
ADM	4.084456415	1.36124E-14	1.64403E-12	11.08555891	31.87622467	10.3972559	18.04599283	512.3546168	94.17605299	464.1924308	215.4612656
ADRA1B	-2.206129724	1.50409E-08	4.71239E-07	94.22725072	53.52799992	97.04105511	55.70719527	17.50989032	23.85793342	8.474101172	12.33919142
ADRA2A	-3.163622478	0.000612656	0.003942901	49.88501509	4.210067409	21.6609498	4.707650305	4.567797475	1.255680707	0.941566797	0.949168571
AGT	1.875066169	0.000200551	0.001580763	310.3956494	110.0631908	36.39039567	55.70719527	449.9280513	362.2638838	509.3876371	463.1942625
AGTR1	3.922616247	8.25022E-21	2.80807E-18	0	3.007191007	6.931503937	5.492258689	67.75566254	70.31811957	76.26691054	70.23847424
ANO2	-2.615193207	1.97349E-09	7.3156E-08	55.42779454	39.69492129	84.04448523	44.72267789	6.090396633	8.161924593	16.00663555	6.644179995
ANXA1	1.82847113	3.48912E-05	0.000372704	288.2245316	434.8398195	201.8800522	225.1826062	574.7811823	384.2382962	1768.262444	1361.10773
ANXA2	1.598239085	1.37563E-07	3.244E-06	521.0212687	755.4063808	293.7224793	495.0878904	1546.199445	1043.470667	2020.602346	1646.80747
ANXA5	1.061572699	8.23123E-07	1.50882E-05	892.3874921	1178.818875	942.6845354	1086.682612	1925.326636	1525.024218	2626.971363	2512.449207
APOE	3.264316365	7.16758E-31	6.31422E-28	232.7967371	121.4905167	179.3526644	156.1370684	1941.313927	991.9877582	2050.732484	1468.363779
ATP2B2	-1.420077391	3.50413E-05	0.000373243	454.5079152	187.0472806	373.4347746	182.0291451	98.20764571	155.7044076	95.09824648	89.22184565
ATP2B3	-1.313959888	8.00517E-05	0.000746485	110.8555891	67.96251675	112.636939	59.63023719	31.21328275	48.97154756	28.24700391	27.52588855
BEST1	1.322691406	8.66345E-05	0.000794026	27.71389727	36.68773028	40.72258563	30.59972698	121.8079327	106.1050197	58.3771414	61.6959571
BNIP3	1.457167364	2.94149E-12	2.28247E-10	387.9945618	322.9723141	411.5580462	328.7509129	1275.938095	956.8286984	987.7035699	743.1989909
CACNA1C	-1.273719603	0.000369808	0.002573537	648.5051961	443.2599544	278.9930334	196.9367044	178.9054011	154.4487269	199.6121609	105.3577114
CACNA1D	-2.264408121	1.23814E-11	8.0971E-10	155.1978247	78.18696617	139.4965167	83.16848871	31.21328275	21.34657201	21.65603633	17.08503427
CACNA1G	1.382524925	4.61436E-08	1.27265E-06	260.5106343	157.5768087	152.4930866	129.4603834	364.6624984	366.6587663	460.4261637	557.161951
CACNA1H	-1.406494568	0.000185452	0.001486794	781.531903	691.6539315	525.0614232	523.3337922	198.6991902	451.417214	110.1633152	186.0370399
CACNA2D1	-1.107422629	0.000424607	0.002889103	842.502477	1160.17429	1456.482265	1749.676697	441.5537559	939.8770089	409.5815566	633.0954367
CACNA2D2	-1.971997352	6.8727E-09	2.31396E-07	498.8501509	193.0616626	313.6505531	173.3984529	84.50425329	82.24708628	70.61750976	55.05177711
CACNB2	-2.077037253	1.6459E-23	7.46941E-21	343.6523261	326.5809433	376.9005265	298.9357943	96.68504655	88.52548981	61.2018418	70.23847424
CADPS	-1.513313601	8.87927E-11	4.60812E-09	1468.836555	1400.749571	2066.454611	1711.230886	555.7486928	819.9595014	482.0822	471.7367797
CALCRL	1.416402943	0.000793302	0.004845227	16.62833836	49.91937071	44.1883376	65.12249588	74.60735876	109.8720618	86.62414531	229.6987941
CALN1	-1.690378018	2.19057E-10	1.0284E-08	144.1122658	82.99847178	132.5650128	97.29143963	32.7358819	35.78690014	32.01327109	36.06840569
CAMK2B	-1.298591026	1.10925E-05	0.000140543	559.8207248	321.7694377	531.9929271	396.227234	129.4209285	247.9969395	125.228384	226.8512884
CAMSAP3	-1.249027425	0.000897669	0.00534958	304.85287	135.9250335	144.6951447	131.8142085	60.90396633	113.6391039	38.60423867	77.8318228
CAPN2	1.121334198	6.56467E-11	3.61443E-09	997.7003017	873.8897065	726.0750374	743.0241397	1490.624576	1914.285237	1827.581153	1974.270627
CAPN3	3.773523752	5.25693E-28	3.74894E-25	11.08555891	6.014382013	12.13013189	8.630692225	133.9887259	136.2413567	102.6307809	110.1035542
CAV1	2.314981236	3.10099E-10	1.39461E-08	72.0561329	93.2229212	27.72601575	39.2304192	228.3898737	261.8094273	377.5682855	264.8180312
CCR7	4.240384151	1.13852E-20	3.70664E-18	16.62833836	4.811505611	6.931503937	2.353825152	137.7952238	84.75844769	100.7476473	88.27267708
CDH10	-1.559445147	9.00497E-12	6.10219E-10	221.7111782	245.3867861	392.4964104	350.7199477	108.1045402	102.3379776	96.98138008	110.1035542
CDH13	-4.976361018	9.39683E-08	2.35329E-06	404.6229001	124.4977077	339.6436929	149.8602014	11.41949369	1.255680707	18.83133594	0.949168571
CDH2	-1.135421203	9.38763E-16	1.49563E-13	5548.322233	6210.450867	4594.720672	5485.197213	2491.733523	2507.594371	2320.962154	2619.705255
CDH20	-2.156588487	1.40903E-10	6.87348E-09	227.2539576	204.4889884	161.1574665	185.1675786	26.64548527	72.20164063	26.36387031	46.50925997
CDH4	-1.577067405	1.0188E-12	8.6691E-11	493.3073714	498.5922689	451.4141939	347.5815142	137.0339242	179.562341	169.4820234	110.1035542
CDH8	-2.600853791	1.55486E-14	1.84806E-12	565.3635043	685.0381113	1499.804164	1002.729515	137.7952238	220.371964	100.7476473	161.358657
CFAP221	-1.00260673	0.000645886	0.004102114	105.3128096	77.58552797	79.71229527	64.3378875	41.11017727	49.59938791	23.53916992	41.76341711
CHRNA4	-1.455738472	0.000784021	0.004804216	299.3100905	170.8084492	191.4827962	150.6448097	73.0847596	143.1476005	31.0717043	42.71258569
CHRNA7	1.114687241	2.67317E-05	0.000296027	94.22725072	108.8603144	83.17804724	54.1379785	210.8799834	158.8436094	156.3000883	203.1220741
CIB2	-1.193391469	1.32489E-06	2.27803E-05	293.7673111	231.5537075	389.0306584	263.6284171	112.6723377	150.6816848	97.92294687	152.8161399
CLEC3B	3.39581127	8.21865E-08	2.09971E-06	11.08555891	4.811505611	2.599313976	2.353825152	44.15537559	13.81248777	64.02654219	44.61092283
CLSTN1	-1.18188115	1.9684E-06	3.2182E-05	4473.023019	2918.779591	2703.286535	2280.071964	1543.915547	1600.365061	1027.249375	1266.190873
CLSTN3	-1.258444942	0.000113846	0.000995559	1535.349909	767.4351449	961.7461712	677.1170355	430.8955618	548.7324688	222.2097641	433.7700368
CNGB1	-1.280239093	0.000780476	0.00479033	121.941148	94.42579761	65.8492874	101.2144815	42.63277643	64.03971604	18.83133594	27.52588855
CNN1	1.305199926	1.5817E-05	0.000188595	49.88501509	33.07910107	35.52395767	31.38433536	69.2782617	110.4999022	63.08497539	104.4085428
CPNE4	-3.422525566	7.6282E-16	1.24174E-13	726.1041085	360.8629208	223.541002	196.9367044	54.05227012	30.76417731	23.53916992	29.42422569
CPNE5	-1.635599022	0.001562572	0.008382186	188.4545014	49.91937071	76.2465433	34.5227689	20.55508864	46.46018614	18.83133594	18.98337142
CX3CL1	-2.371905912	2.36928E-05	0.000265586	310.3956494	80.59271898	50.25340354	40.79963597	19.79378906	27.62497554	22.59760312	18.03420284
CXCL8	4.936512121	9.95024E-05	0.000890492	0	2.405752805	1.732875984	1.569216768	62.42656549	5.65056318	141.2350195	5.695011425
DAPK1	-1.102101162	2.96017E-06	4.51901E-05	764.9035646	766.2322685	807.5202086	789.3160344	314.4167262	514.2012493	242.9242336	384.4132712
DGKG	1.712161075	4.41202E-05	0.000452565	33.25667672	19.84746064	25.12670177	6.276867073	76.89125749	50.85506862	66.85124258	54.10260853
DLG4	-1.04168404	8.24692E-06	0.000109491	1557.521027	959.2939311	1132.434456	1070.990444	525.2967096	737.0845748	413.3478238	601.7728739
DRD2	-3.106080744	0.000352408	0.002474294	44.34223563	6.014382013	8.664379921	9.415300609	3.045198317	0.627840353	1.883133594	0.949168571
DSG2	1.379023985	0.001040118	0.0060563	155.1978247	305.5306063	73.64722933	173.3984529	528.3419079	274.3662344	719.3570328	330.3106626
DUSP1	1.37756865	4.75089E-08	1.30789E-06	144.1122658	200.278921	169.8218464	206.352005	623.5043553	308.8974538	526.3358394	446.1092283
EEF2K	1.050336869	5.69671E-12	4.18206E-10	581.9918427	507.0124037	544.123059	465.2727718	953.1470731	1045.354188	1081.86025	1228.224131
EFCAB1	2.175301016	1.05644E-07	2.60645E-06	22.17111782	8.420134818	10.3972559	9.415300609	42.63277643	35.78690014	66.85124258	43.66175426
EFCAB5	-1.17638004	0.000175294	0.001416735	127.4839274	221.9306963	136.0307648	240.0901655	124.0918314	70.94595992	65.90967578	65.49263138
EGFL6	-2.263443798	0.000256769	0.001924614	22.17111782	12.02876403	19.06163583	10.98451738	1.522599158	5.022722826	3.766267187	1.898337142
EGFL7	-1.614566349	0.000745223	0.004609857	49.88501509	16.84026964	44.1883376	21.96903475	12.18079327	7.534084239	7.532534375	13.28835999
EHD1	1.006230836	2.80751E-07	6.10739E-06	382.4517823	323.5737523	288.5238514	303.6434446	727.0410981	509.8063669	763.6106722	572.3486482
EHD4	1.979147694	5.59099E-07	1.08882E-05	16.62833836	81.79559538	42.45546161	64.3378875	324.3136207	148.7981637	253.2814684	141.426117
EML1	1.226752815	7.86615E-08	2.02064E-06	421.2512385	583.9964935	487.8045895	532.7490928	965.3278664	913.507714	1623.261158	1275.682559
ENPP2	-1.074529601	5.79722E-11	3.24915E-09	875.7591537	875.6940211	895.8968838	775.9776919	407.2952748	365.4030856	495.2641351	356.8873826
F10	2.827855026	5.65644E-13	5.13399E-11	22.17111782	55.33231452	17.32875984	32.95355213	282.4421439	182.7015428	331.4315125	158.5111513
FAM155A	-1.071614986	9.51495E-05	0.000855831	410.1656796	419.2024263	412.4244842	516.2723167	166.7246078	305.7582521	128.9946512	235.3938056
FAT4	-1.347264174	3.24757E-10	1.44749E-08	1673.919395	2206.676761	1434.821315	1841.475877	733.1314947	900.3230666	626.1419199	554.3144453
FBLN1	-1.340358994	0.000465183	0.00311525	665.1335345	403.5650331	162.8903425	228.3210398	131.7048272	175.7952989	123.3452504	134.7819371
FBN2	2.656258904	1.24646E-16	2.24903E-14	66.51335345	80.59271898	40.72258563	47.07650305	239.8093674	313.2923363	390.7502207	520.1443768
FBN3	-2.072868726	2.26011E-07	5.05941E-06	188.4545014	178.6271458	137.7636407	142.7987259	22.0776878	75.34084239	19.77290273	34.17006855
FHL2	1.503841768	5.4892E-07	1.07319E-05	94.22725072	63.15101114	53.71915551	50.99954497	257.3192578	156.332248	123.3452504	162.3078256
FKBP14	1.02814527	7.96811E-05	0.00074442	293.7673111	264.6328086	253.8663317	238.5209488	647.1046423	350.9627575	720.2985996	410.9899911
FSTL5	-1.645480529	0.000368934	0.002571037	293.7673111	792.0941111	1074.38311	1716.723144	197.176591	440.743928	177.9561246	428.0750254
FZD2	-1.901736514	3.74765E-09	1.33313E-07	188.4545014	132.9178425	107.438311	100.4298732	28.92938401	50.85506862	21.65603633	34.17006855
FZD4	1.138133617	1.47358E-08	4.6265E-07	72.0561329	89.01285379	80.57873326	84.73770548	175.0989032	156.332248	214.6772297	189.8337142
FZD6	1.804288116	6.18819E-09	2.11585E-07	49.88501509	87.80997739	55.45203149	64.3378875	217.7316796	136.869197	313.5417434	261.021357
GNPTAB	-1.044649697	2.56288E-07	5.66938E-06	1042.042537	985.757212	1322.184376	1147.097458	459.0636462	666.7664552	434.0622933	622.6545824
GPER1	2.367179661	1.40081E-10	6.85572E-09	5.542779454	12.63020223	11.2636939	11.76912576	81.45905497	52.11074932	55.55244101	46.50925997
GRIA1	-1.98312071	3.62833E-18	8.90786E-16	2012.028942	1702.671548	1986.742316	1678.277334	350.959106	636.0022779	356.853816	519.1952082
GRIK2	-1.481699467	1.20111E-07	2.90126E-06	216.1683987	256.2126738	261.6642736	273.0437177	71.56216044	138.7527181	58.3771414	93.01851994
GRIN1	-2.69788822	5.6001E-06	7.80159E-05	537.649607	90.8171684	207.0786801	79.24544679	27.40678485	69.06243886	15.06506875	25.62755141
GRIN2A	-2.0471633	1.01002E-05	0.000130061	1208.325921	1773.039817	651.56137	826.9772368	235.24157	151.3095251	571.5310457	121.4935771
GRIN3A	-2.808152295	1.37983E-06	2.35626E-05	193.9972809	88.41141559	130.8321368	69.83014618	30.45198317	6.278403533	28.24700391	2.847505712
GRM2	-2.054624874	1.55624E-06	2.60988E-05	66.51335345	51.72368531	36.39039567	32.95355213	9.896894529	16.95168954	4.707833984	10.44085428
GRM3	-2.634782422	1.1711E-11	7.69228E-10	338.1095467	389.1305162	507.7326634	550.7950856	38.82627854	121.1731882	33.89640469	93.96768851
GRM5	-2.340991307	9.53723E-10	3.79866E-08	410.1656796	350.0370332	639.4312381	477.0418975	52.52967096	155.7044076	46.13677305	115.7985656
GRM7	-4.099808294	5.54516E-21	1.93126E-18	160.7406042	157.5768087	423.6881781	284.8128434	21.31638822	10.04544565	22.59760312	6.644179995
GUCA1A	4.384864716	4.15936E-09	1.45879E-07	0	2.405752805	0	1.569216768	25.88418569	36.41474049	16.00663555	37.01757426
HTR1B	-6.314358209	7.67044E-08	1.98741E-06	27.71389727	8.420134818	28.59245374	17.26138445	0.761299579	0	0	0
ICAM1	2.91077111	5.65301E-15	7.49199E-13	105.3128096	61.94813474	41.58902362	38.44581082	621.9817562	269.9713519	534.8099406	296.1405941
IL1RAPL1	-1.483197132	0.000127604	0.001097017	66.51335345	58.94094373	142.0958307	98.07604801	25.12288611	53.99427038	26.36387031	26.57671998
IQCG	1.454708959	4.40459E-09	1.5376E-07	299.3100905	348.8341568	261.6642736	333.4585632	970.6569634	561.9171162	1140.237391	745.0973281
IQGAP2	1.986755781	5.73825E-12	4.192E-10	193.9972809	273.6543816	149.0273346	183.5983619	503.2190218	804.8913329	750.4287371	1124.764756
ITIH1	6.991149923	1.59985E-09	6.00485E-08	0	0	0	0	31.97458232	14.44032813	50.84460703	18.03420284
ITPKB	1.501762967	3.19413E-08	9.25248E-07	1496.550453	1238.962695	771.9962509	728.1165804	2370.686889	2577.912491	3377.4001	3596.399715
JPH2	2.925449197	0.00086725	0.005184804	0	3.608629208	1.732875984	1.569216768	11.41949369	2.511361413	25.42230351	27.52588855
JPH3	-1.202191216	0.000326867	0.002333251	465.5934741	377.1017522	516.3970433	365.627507	127.1370297	318.3150591	105.4554812	195.5287256
JUN	1.144336726	3.44636E-14	3.97021E-12	1601.863262	1638.919099	1474.677462	1603.739537	3484.468174	2826.53727	3855.716033	3799.521789
JUNB	1.937223608	3.98991E-14	4.49269E-12	144.1122658	96.83155041	71.04791535	91.01457256	465.1540429	274.9940747	346.4965812	375.870754
KCNB1	-1.432906938	8.96724E-05	0.000815877	232.7967371	165.9969436	246.9348277	133.3834253	95.16244739	102.3379776	53.66930742	33.22089998
KCNIP1	-1.59173411	7.4356E-08	1.93999E-06	221.7111782	185.242966	270.3286535	177.3214948	76.89125749	103.5936583	45.19520625	55.05177711
KCNMA1	-1.624858269	6.43663E-07	1.22174E-05	715.0185496	544.3015722	669.7565679	457.4266879	192.6087935	164.4941726	316.3664437	97.76436279
KCNN1	-1.906062153	1.49265E-11	9.6353E-10	77.59891235	98.63586502	99.64036909	94.15300609	24.36158653	35.15905978	17.88976914	21.83087713
KCNN2	-1.284743225	2.86766E-05	0.000313933	60.97057399	43.30355049	71.04791535	58.06102042	25.88418569	28.2528159	19.77290273	19.93253999
KCNQ2	-1.456464571	5.67567E-07	1.0996E-05	1202.783141	1745.975098	1560.454824	1533.909391	417.1921694	871.4424104	338.9640469	577.094491
KSR2	-1.456081888	0.000405878	0.002779343	83.14169181	74.57833696	53.71915551	39.2304192	24.36158653	36.41474049	14.12350195	12.33919142
LGALS3	3.475959303	3.98946E-21	1.42253E-18	38.79945618	33.07910107	35.52395767	15.69216768	347.9139077	202.7924341	502.7966695	261.021357
LMCD1	1.260387796	0.000242817	0.001844032	38.79945618	28.86903366	47.65408956	25.89207668	116.4788356	64.66755639	92.27354609	57.89928282
LOXL2	1.438185815	9.52986E-06	0.000123566	60.97057399	79.38984257	28.59245374	41.58424436	163.6794095	131.2186338	145.9428535	121.4935771
MAPKAPK2	1.323017504	7.96069E-07	1.46822E-05	415.708459	356.0514152	244.3355138	249.5054661	982.0764571	570.0790408	956.6318656	612.2137282
MARCKSL1	-1.548192533	1.95731E-05	0.000227054	5193.584348	2195.249435	1641.899995	1948.967226	748.3574863	1201.058596	692.0515957	1101.035542
MASP1	-1.989174803	4.29069E-12	3.2618E-10	360.2806645	408.9779769	449.6813179	587.6716797	147.6921184	151.3095251	78.15004414	78.78099137
MATN2	1.455474629	3.06238E-05	0.000330896	221.7111782	217.7206289	89.24311318	196.9367044	461.347545	279.3889572	722.1817332	508.7543539
MBP	2.175763097	7.72703E-08	1.99517E-06	60.97057399	42.10067409	84.04448523	38.44581082	286.2486418	136.869197	421.821925	164.2061627
MEGF6	-1.086062864	8.24611E-05	0.000762778	88.68447126	104.650247	126.4999468	114.5528241	44.15537559	74.08516169	51.78617383	37.01757426
MKNK2	1.338149095	3.88643E-07	8.01696E-06	454.5079152	273.0529434	215.74306	244.7978158	785.6611657	635.3744375	922.7354609	577.094491
MMP12	4.162012263	0.001543602	0.008312471	0	0.601438201	0	0	1.522599158	6.906243886	6.590967578	11.39002285
MMRN1	1.729234661	2.97827E-07	6.36271E-06	66.51335345	206.8947413	84.04448523	172.6138445	421.7599668	343.4286732	545.1671754	508.7543539
MYH13	1.648354219	3.49312E-13	3.33204E-11	332.5667672	221.9306963	341.3765689	231.4594733	1081.806702	691.252229	830.4619148	882.7267708
MYH9	1.499781109	2.57842E-08	7.63131E-07	1019.87142	792.0941111	454.8799458	568.0564701	1805.802602	1695.796794	2578.00989	1860.370399
MYL12A	1.370238923	5.45382E-08	1.49045E-06	199.5400603	268.842876	156.8252766	225.1826062	510.8320176	387.377498	648.739523	666.3163367
MYLK	2.061416293	7.78144E-11	4.13244E-09	88.68447126	141.3379773	74.51366732	85.52231387	264.170954	449.533693	336.1393465	597.027031
MYOZ2	2.638080234	0.000602542	0.003886162	5.542779454	2.405752805	0	2.353825152	11.41949369	8.161924593	10.35723477	18.03420284
NCAN	-1.24983673	0.001916812	0.009857892	3164.927068	2284.863727	1680.023267	1589.616586	587.7232751	1682.612147	402.9905891	986.186145
NECAB1	1.142361616	0.000510676	0.00337953	27.71389727	69.16539315	60.65065944	88.6607474	89.07205076	162.6106515	136.5271855	190.7828827
NELL1	-1.839754203	5.36462E-06	7.53664E-05	160.7406042	104.650247	422.8217401	194.5828793	84.50425329	59.64483356	54.61087422	49.35676568
NELL2	-1.600485161	8.45279E-05	0.00077853	2654.991358	3448.646646	3689.29297	4056.425346	620.459157	1747.907544	436.8869937	1763.555205
NID1	1.501988225	1.5927E-05	0.000189454	49.88501509	25.26040446	25.99313976	13.33834253	63.18786507	82.87492663	68.73437617	64.54346281
NKD2	1.615128988	4.25747E-05	0.000439118	72.0561329	54.12943812	58.91778346	43.15346113	267.2161523	87.89764946	227.8591648	97.76436279
NLGN1	-1.038523207	0.000386202	0.002662874	332.5667672	399.3549657	588.3113966	426.8269609	163.6794095	252.391822	137.4687523	302.7847741
NOL3	1.339066719	3.62298E-08	1.02956E-06	88.68447126	74.57833696	54.5855935	79.24544679	216.9703801	154.4487269	208.0862621	150.9178028
NRG1	-1.485833395	1.82021E-07	4.17451E-06	160.7406042	128.1063369	134.2978888	122.3989079	35.78108022	72.82948098	35.77953828	45.5600914
NRGN	-3.838830765	8.33955E-07	1.52309E-05	188.4545014	27.06471906	23.39382579	18.04599283	6.851696212	3.139201766	0.941566797	5.695011425
NRXN2	-1.34585306	3.60064E-06	5.33893E-05	2211.569002	1771.235503	2373.17366	1812.445367	796.3193598	1234.961975	435.9454269	742.2498224
PCDH10	-1.215899969	6.40996E-09	2.17275E-07	1430.037099	1250.390021	1729.410232	1322.065127	672.988828	781.0333995	472.666532	538.1785796
PCDH11X	-2.811455305	1.12764E-13	1.19769E-11	133.0267069	73.97689876	160.2910285	94.93761448	14.464692	25.74145448	13.18193516	10.44085428
PCDH17	-1.155564588	0.000189685	0.00151458	814.7885797	1030.865077	1818.653345	1535.478608	554.2260936	816.8202996	366.269484	603.671211
PCDH19	-1.992844464	1.45847E-05	0.000176003	742.7324468	341.6168983	224.4074399	169.475411	115.717536	134.3578356	46.13677305	68.3401371
PCDH8	-1.639941062	6.85209E-11	3.71432E-09	565.3635043	791.4926729	892.4311318	726.5473637	198.6991902	328.9883451	167.5988898	263.8688627
PCDH9	-1.139690102	0.000138884	0.001171786	1197.240362	1635.911908	2964.084371	1927.7828	714.8603048	1121.950711	649.6810898	1027.949562
PCDHA1	-1.635578001	0.000123329	0.001065154	55.42779454	25.26040446	38.98970964	20.39981799	9.896894529	11.92896671	10.35723477	8.542517137
PCDHA7	1.992335647	1.9323E-06	3.16263E-05	5.542779454	16.23883144	13.86300787	23.53825152	98.96894529	45.20450544	75.32534375	43.66175426
PCDHB3	-1.007216204	2.93263E-05	0.00032011	166.2833836	194.8659772	209.6779941	194.5828793	88.31075118	133.1021549	68.73437617	93.01851994
PCLO	-1.137110817	8.54693E-05	0.000785751	2577.392446	1780.257076	1496.338412	1102.37478	823.7261446	1071.095643	593.187082	660.6213253
PDGFRB	-1.769818118	3.71754E-11	2.1579E-09	166.2833836	96.83155041	144.6951447	105.9221319	34.25848106	40.80962296	40.48737226	29.42422569
PLA2G4C	1.237302189	3.39442E-07	7.11973E-06	88.68447126	81.79559538	140.3629547	91.79918094	227.6285742	233.5566114	292.8272738	206.9187484
PLB1	1.801748174	1.41322E-08	4.4745E-07	16.62833836	19.84746064	24.26026378	20.39981799	56.33616886	59.01699321	91.33197929	87.32350851
PLCB4	-1.155485052	4.38756E-06	6.33636E-05	387.9945618	315.7550557	365.6368327	287.951277	145.4082196	212.2100394	98.86451367	146.1719599
PLS3	1.104517312	8.02932E-05	0.000747806	820.3313592	832.9919088	800.5887047	754.0086571	975.2247609	1506.816848	1742.840141	2671.909527
PPEF1	1.694209191	0.000455343	0.00305932	0	7.818696617	6.931503937	11.76912576	21.31638822	32.01985802	32.95483789	18.03420284
PPIF	1.083963426	0.000100825	0.000900929	254.9678549	167.8012582	129.9656988	120.8296912	406.5339753	274.3662344	421.821925	269.5638741
PRKCB	-3.299002486	7.52624E-07	1.39648E-05	27.71389727	25.26040446	89.24311318	27.46129344	1.522599158	8.161924593	6.590967578	0.949168571
PTGER3	-1.943449427	2.08272E-07	4.7045E-06	99.77003017	62.54957294	191.4827962	104.3529151	22.0776878	37.04258084	28.24700391	32.27173141
PTGES	5.260100332	1.99689E-36	4.2722E-33	55.42779454	37.89060668	32.05820571	40.79963597	1616.239007	625.9568322	2818.109423	1064.017968
RAB32	2.676077882	3.97126E-25	2.05081E-22	66.51335345	132.9178425	74.51366732	112.9836073	611.3235621	495.9938791	734.4221015	733.7073052
RASGRP2	-2.360431065	1.18471E-05	0.000148595	16.62833836	21.65177525	71.04791535	30.59972698	5.329097054	5.65056318	10.35723477	7.593348566
RCAN1	2.622320117	1.98982E-17	4.25707E-15	2311.339032	2189.235053	1425.290497	1521.355657	11979.81018	5543.83032	13094.36944	15166.76459
RCAN2	-2.533366104	2.22796E-10	1.04268E-08	1025.414199	605.0468305	1120.304324	721.8397134	227.6285742	65.9232371	221.2681973	84.4760028
REPS2	-1.544021432	2.5203E-10	1.15779E-08	127.4839274	119.0847639	173.2875984	134.9526421	60.14266675	40.80962296	48.01990664	42.71258569
RGS16	1.477324615	6.14888E-06	8.47153E-05	66.51335345	46.9121797	40.72258563	59.63023719	107.3432407	186.4685849	89.4488457	191.7320513
RGS4	-1.632208725	4.48821E-06	6.46924E-05	110.8555891	129.9106515	252.1334557	186.7367954	82.98165413	53.36643003	56.49400781	29.42422569
RIMS1	-1.223442744	0.000537224	0.003522535	848.0452564	1240.165571	3035.132286	2170.22679	773.4803724	948.6667738	601.6611832	807.7424537
RIMS4	-1.342009314	1.24866E-07	2.99677E-06	581.9918427	339.2111455	609.9723464	497.4417155	203.2669876	260.5537466	151.5922543	178.4436913
RIT1	1.18428049	7.38206E-11	3.9625E-09	509.9357098	550.9173924	498.2018454	612.779148	1136.620272	1025.891137	1546.994247	1246.258333
ROR2	2.027354419	8.0471E-05	0.000748996	16.62833836	30.07191007	5.198627952	30.59972698	140.8404221	81.61924593	80.03317773	44.61092283
RRAD	3.750152081	3.16423E-07	6.74075E-06	11.08555891	7.818696617	0.866437992	2.353825152	110.388439	20.71873166	89.4488457	24.67838284
RYR2	-2.951343921	7.08703E-14	7.80407E-12	171.8261631	158.7796851	509.4655393	193.7982709	27.40678485	40.18178261	34.83797148	32.27173141
S100A16	1.104300921	1.22941E-06	2.14338E-05	110.8555891	97.43298861	145.5615827	105.1375235	197.176591	226.6503675	288.1194398	278.1063912
S100A2	3.436922526	0.000226937	0.001746457	0	1.804314604	0.866437992	0	7.612995791	6.906243886	16.00663555	11.39002285
S1PR1	-1.537438579	7.0997E-09	2.36804E-07	471.1362536	422.2096173	799.7222667	542.1643934	184.2344982	263.065108	158.1832219	166.1044999
SCAMP5	-1.290320804	0.001350172	0.0074535	1734.889969	660.9805832	619.5031643	448.7959957	328.8814182	521.7353336	242.9242336	309.4289541
SCUBE1	-2.7205465	2.10402E-08	6.33999E-07	277.1389727	129.9106515	233.9382579	138.875684	42.63277643	50.22722826	8.474101172	14.23752856
SCUBE3	-1.305388207	0.000374092	0.002598515	227.2539576	186.4458424	123.9006329	133.3834253	53.29097054	113.6391039	33.89640469	64.54346281
SDC1	1.198403649	0.000290496	0.002129452	121.941148	141.3379773	187.1506063	161.6293271	451.4506504	196.5140306	527.2774062	246.7838284
SLC24A3	-2.321204334	7.26488E-06	9.79341E-05	60.97057399	34.88341568	110.904063	57.27641204	3.806497896	18.8352106	9.415667968	20.88170856
SLC30A1	1.517452403	3.72584E-08	1.05478E-06	210.6256192	228.5465165	131.6985748	138.875684	633.4012499	408.72407	596.9533492	368.2774055
SLC3A2	1.208867705	5.26467E-10	2.23988E-08	1030.956978	1142.732582	1363.7734	1211.435345	3436.5063	2213.765086	3013.955317	2349.192213
SLC6A1	-4.017097645	4.79468E-13	4.40522E-11	254.9678549	130.5120897	277.2601575	96.50683124	2.283898737	26.36929484	8.474101172	8.542517137
SLC8A1	-1.275604696	2.90065E-06	4.44174E-05	1452.208217	2393.122603	3624.310121	3183.156214	1180.775647	905.9736298	1101.633152	1224.427456
SLC8A3	-2.270038929	1.0762E-10	5.42665E-09	238.3395165	140.1351009	385.5649065	194.5828793	70.80086086	49.59938791	41.42893906	36.06840569
SLIT1	-2.051524048	6.31143E-09	2.15308E-07	5132.613774	4376.064353	3445.823894	3233.371151	1811.131699	895.3003438	595.0702156	599.8745367
SMOC1	-1.602418406	9.98087E-15	1.25608E-12	1003.243081	738.5661112	804.0544566	608.0714977	201.7443885	266.2043098	285.2947394	276.2080541
SNAP25	-1.145253935	0.000119697	0.001039181	1186.154803	569.5619766	1122.903638	740.6703146	366.1850976	566.3119987	275.8790715	418.5833397
SPHK1	3.248922244	5.16281E-12	3.84668E-10	55.42779454	49.91937071	9.530817913	26.67668506	424.8051652	173.2839375	436.8869937	233.4954684
STAC	-1.339875751	0.000130512	0.001114338	99.77003017	58.33950553	147.2944587	72.96857972	30.45198317	42.06530367	30.1301375	45.5600914
STC2	3.291724106	1.11432E-09	4.40317E-08	16.62833836	31.27478647	18.19519783	27.46129344	373.0367938	82.87492663	409.5815566	84.4760028
STMN2	-1.002768449	0.000385702	0.002660652	8463.824226	7736.299583	11023.69057	10500.414	3704.483752	6807.04511	2786.096152	5529.856093
STX1B	-1.498220536	0.000661681	0.004177627	1108.555891	333.1967635	434.085434	251.0746829	190.3248948	279.3889572	109.2217484	163.2569942
SYT10	-1.569894906	0.001723128	0.009041896	16.62833836	15.03595503	13.86300787	20.39981799	3.806497896	6.906243886	6.590967578	4.745842854
SYT17	-1.729794661	0.000336603	0.002381185	199.5400603	48.11505611	57.18490748	38.44581082	25.88418569	23.85793342	25.42230351	19.93253999
SYT2	-1.403440107	0.000977475	0.00574967	55.42779454	60.74525833	103.1061211	75.32240487	22.83898737	53.99427038	14.12350195	20.88170856
SYT3	-1.434278157	4.75966E-05	0.000483259	260.5106343	113.67182	195.8149862	133.3834253	60.14266675	89.15333017	32.95483789	70.23847424
SYT4	-1.264062455	1.84059E-06	3.03377E-05	2616.191902	2784.057434	4413.635132	4531.898027	1200.569436	1671.31102	1146.828359	1961.931436
SYT5	-1.559195919	2.84189E-05	0.000311568	532.1068276	258.0169884	262.5307116	215.7673056	98.20764571	175.1674586	60.260275	87.32350851
SYT6	-3.994628215	1.40883E-16	2.4822E-14	404.6229001	126.9034605	241.7361998	85.52231387	13.70339242	8.161924593	20.71446953	10.44085428
SYT7	-1.700056519	0.000749887	0.004629146	631.8768577	307.9363591	328.379999	268.3360674	85.26555286	261.181587	32.95483789	88.27267708
TACR1	-1.920027858	0.000241243	0.001836737	44.34223563	19.84746064	19.92807382	19.6152096	5.329097054	6.906243886	10.35723477	1.898337142
TCF7L2	-2.235182211	8.18482E-05	0.000758045	432.3367974	319.3636849	50.25340354	112.9836073	35.78108022	87.89764946	29.1885707	37.96674283
TENM2	-1.978387187	3.28242E-11	1.91274E-09	1402.323202	878.7012121	1522.331552	726.5473637	261.1257556	393.6559015	197.7290273	292.3439198
TESC	1.541239572	2.80982E-07	6.10739E-06	338.1095467	453.4844038	469.6093917	375.827416	953.9083727	652.3261271	1455.662268	1730.334305
TFAP2B	-3.219722704	6.55423E-10	2.71901E-08	266.0534138	93.2229212	79.71229527	72.18397134	18.2711899	15.06816848	16.00663555	2.847505712
THBS1	1.060362495	1.25344E-05	0.000155523	193.9972809	291.0960894	223.541002	182.0291451	554.2260936	325.8491434	472.666532	525.8393882
THBS2	1.776783957	5.91558E-27	3.85182E-24	1424.49432	1261.215908	1525.797304	1188.681702	4835.774927	3728.116018	5091.993237	4816.081328
TLL2	-1.170934651	9.19004E-05	0.000832105	44.34223563	58.94094373	79.71229527	50.21493658	26.64548527	25.74145448	22.59760312	32.27173141
TNNC1	3.795664351	6.81783E-10	2.79737E-08	11.08555891	5.412943812	2.599313976	1.569216768	43.39407601	27.62497554	47.07833984	98.71353136
TRDN	1.994547355	0.000208128	0.001631899	11.08555891	5.412943812	5.198627952	9.415300609	25.12288611	29.5084966	12.24036836	45.5600914
TRPC3	-2.089991759	8.05613E-07	1.47854E-05	66.51335345	91.4186066	36.39039567	85.52231387	12.18079327	23.23009307	8.474101172	21.83087713
TRPM3	-1.349212722	0.000517756	0.003414709	138.5694863	170.8084492	342.2430069	211.0596553	80.69775539	141.2640795	40.48737226	78.78099137
TRPV3	1.502816751	0.000727338	0.004531037	0	10.22444942	6.931503937	16.47677607	29.69068359	26.99713519	32.01327109	27.52588855
TSPO	1.126278875	7.16497E-09	2.3845E-07	83.14169181	86.00566279	101.3732451	83.16848871	172.0537049	186.4685849	224.0928977	197.4270627
TTYH1	-1.984192135	4.22953E-13	3.93425E-11	5858.717883	3362.039545	3848.717561	3138.433536	958.4761701	1483.586755	785.2667086	859.9467251
TUBB4A	-1.811392152	0.000113252	0.000992087	670.6763139	238.7709659	297.1882313	167.9061942	105.0593419	169.5168954	44.25363945	65.49263138
USP6	-1.185806424	0.000106415	0.000942999	116.3983685	66.75964035	104.838997	79.24544679	32.7358819	39.55394226	28.24700391	56.00094568
VAMP3	1.178193048	1.44102E-05	0.000174601	360.2806645	316.9579321	286.7909754	263.6284171	812.306651	404.9570279	939.6836633	599.8745367
XK	-1.965514222	1.48267E-09	5.64998E-08	60.97057399	85.40422459	149.0273346	121.6142995	35.01978064	24.48577378	30.1301375	20.88170856
ZMPSTE24	1.206394317	2.93236E-07	6.2919E-06	238.3395165	439.6513252	406.3594183	458.2112963	814.5905497	749.6413818	1162.834994	901.7101422
