# Supplementary material for: Angelman Syndrome and Angelman-like Syndromes Share the Same Calcium-Related Gene Signatures
Source: Int J Mol Sci. 2021 Sep 13;22(18):9870. doi: 10.3390/ijms22189870 (PMC8469403; doi:10.3390/ijms22189870)
Supplement: Supplementary file 1 [file ijms-22-09870-s001.zip › SupplementaryTable1_GSE105045_CaRelated_DEG.txt]

To	pvalue	padj	log2FoldChange	WT_HZ2188	WT_HZ2186	WT_HZ2185	KO_HZ2187	KO_HZ2184	KO_HZ2183
STC2	7.76E-08	4.37E-06	-1.142020353	139.5632627	114.700059	140.5182461	58.27696453	62.49625652	57.88947636
NECAB3	1.73E-94	6.83E-91	-1.147746278	3196.105254	3052.864964	3249.105345	1364.577539	1440.054587	1485.829893
efcc1	1.32E-06	5.31E-05	-1.012500659	137.4325259	182.2911652	135.4636329	89.65686851	64.25671445	71.51052962
SCUBE1	1.87E-19	7.99E-17	-1.014810519	571.037472	630.8503246	591.3897407	323.6612953	249.1047971	316.6894883
