# Supplementary material for: Angelman Syndrome and Angelman-like Syndromes Share the Same Calcium-Related Gene Signatures
Source: Int J Mol Sci. 2021 Sep 13;22(18):9870. doi: 10.3390/ijms22189870 (PMC8469403; doi:10.3390/ijms22189870)
Supplement: Supplementary file 1 [file ijms-22-09870-s001.zip › SupplementaryTable2_GSE128380_CingulateCortex_CaRelated_DEG.txt]

rowname	log2FoldChange	pvalue	padj	CTL_Cingulate_Kim27	CTL_Cingulate_Kim25	RTT_Cingulate_Kim15	RTT_Cingulate_Kim12
ACKR3	2.14431903	5.85E-06	0.00051624	91.96250753	52.37569351	401.5347892	240.1384547
ADCYAP1R1	1.199341715	2.98E-04	0.007616037	3591.55393	2431.898678	8013.609197	5821.038594
ADD2	-1.224198226	1.30E-04	0.004457422	2758.039203	2177.162351	1241.625306	870.8883873
ADD3	1.756030541	1.74E-05	0.001093485	2385.173036	1087.985997	6530.873167	5205.748218
AEBP1	2.005743931	3.28E-04	0.008158698	367.8500301	209.502774	523.0394063	1798.461818
AGT	2.024919881	3.40E-04	0.008311899	2324.143372	588.0361953	4340.942295	7516.436697
AHCYL1	1.864415782	3.68E-07	6.85537E-05	5625.597392	2958.036326	14585.30032	16675.709
AHNAK	2.344050333	1.68E-08	6.91199E-06	2298.226665	1280.823778	11766.0135	6411.593678
AKAP5	-1.21608026	4.16E-05	0.002084107	2050.763918	2441.421531	840.0905164	1093.506011
ANO3	-1.307615358	1.40E-05	0.000931924	1809.15333	1937.90066	637.8992396	876.0415731
ANO6	1.411958106	1.43E-04	0.004669583	227.3982004	148.7945838	553.4155605	450.3884323
ANXA5	1.541450366	1.22E-04	0.004335692	779.1732456	389.2466313	1933.63207	1471.749843
ARPP21	-1.087589687	2.25E-04	0.006293486	2823.248981	3657.966049	1373.571726	1675.815997
ATP2B1	-1.106723688	1.35E-05	0.000911933	12208.44089	11820.24174	5964.168039	5193.380572
ATP2B2	-1.388117806	3.96E-08	1.25706E-05	12243.55384	11888.09207	4897.20562	4322.492185
CACNA1G	-2.104270748	1.69E-11	2.15298E-08	813.4501802	888.0060763	220.2271184	175.2083146
CALB1	-1.397008173	2.13E-04	0.006112922	1005.735423	1320.105548	561.0095991	321.5587892
CALHM1	-2.398606597	2.65E-06	0.000296011	168.8766047	151.1752972	38.91944765	21.64338004
CD38	2.63516338	2.63E-04	0.006971437	24.24466108	5.951783353	89.22995315	103.0637145
CDH8	-1.265999365	3.88E-06	0.000390135	1238.14976	1367.719815	539.1767382	544.1764124
CELSR2	-1.000892424	1.60E-04	0.005074108	7980.673608	6544.580975	3692.601253	3566.004521
CIB2	1.407857954	1.30E-04	0.004457422	132.9276245	145.2235138	429.063179	308.1605063
CLSTN3	-1.008840427	8.55E-05	0.003452034	9126.024838	10020.42245	4462.446913	5052.183284
CNN3	1.820202456	2.99E-05	0.001599718	1634.424566	748.7343458	5202.865673	3217.649166
CPNE3	1.590542845	1.04E-04	0.003883615	641.2294843	326.1577277	1721.948245	1195.539088
CPNE9	-1.627417054	1.17E-05	0.000835369	305.1483204	311.8734477	112.9613237	86.57352016
CRB1	2.011808886	1.64E-04	0.005147897	253.3149071	73.80211358	643.5947685	681.2511527
DSG3	-3.463149608	3.04E-04	0.007745841	31.76886624	65.46961688	6.644783746	2.06127429
EGFR	2.317447146	2.45E-05	0.001385203	241.610588	92.84782031	1172.329704	499.8590152
EZR	2.155553398	3.34E-05	0.001722153	1496.480804	469.0005282	3270.182858	5493.295982
F2R	2.467371476	2.20E-08	8.53102E-06	76.07807441	41.66248347	296.1675041	360.7230007
FBLN1	2.130219074	6.38E-08	1.85875E-05	214.8578585	121.4163804	833.4457327	644.1482155
FBLN7	-2.003386201	9.58E-07	0.000139493	239.9385424	359.4877145	74.04187602	75.23651157
FBXL2	-1.19055724	5.77E-05	0.002586127	1010.75156	1259.397358	522.0901514	472.0318123
FGF2	2.589288273	2.38E-05	0.001351956	414.6673067	113.0838837	2309.536979	872.9496616
FKBP10	2.091770216	1.03E-05	0.000766426	151.320126	70.23104357	369.2601253	580.2487125
FSTL1	1.842867734	5.49E-06	0.000492092	355.3096882	238.0713341	1369.774706	761.64085
GNA13	1.714027405	7.05E-05	0.003014578	606.1165269	255.9266842	1440.968818	1392.390783
GRIN2A	-1.33626645	2.73E-07	5.6089E-05	7889.547123	6780.271596	2805.99725	3004.307277
GRIN2B	-2.49352775	1.15E-05	0.000835369	932.1654172	284.4952443	135.7434394	80.38969729
GRIN3A	-1.001404366	2.27E-04	0.006313598	1187.988393	1179.643461	607.5230853	575.0955268
GRM2	-1.434197803	3.55E-04	0.008560091	521.6782245	493.9980183	131.9464201	244.2610033
GSTM2	1.245713592	5.63E-05	0.002554806	272.5434314	232.1195508	581.8932051	616.3210126
HOMER1	-1.37598125	7.59E-06	0.000623961	2722.090223	2224.776617	806.8665977	1099.689833
HTR2A	-1.867273827	3.45E-12	5.36409E-09	2039.895622	2277.152311	577.146931	606.0146411
ICAM1	3.102731247	1.21E-05	0.000851258	34.27693462	40.4721268	542.9737575	97.91052875
ITPKB	2.124992428	9.18E-05	0.003638883	1315.063858	333.2998678	3923.270174	3273.303572
KCNB1	-1.66266191	5.91E-06	0.00051624	1539.117967	945.1431965	449.9467851	334.9570721
KCNH1	-2.126449117	4.66E-13	1.08543E-09	1599.311608	1755.776089	430.0124338	338.0489835
KCNH5	-2.867692787	1.55E-07	3.63582E-05	415.5033295	251.1652575	66.44783746	24.73529147
KCNIP3	-1.361808324	1.25E-04	0.00440964	1112.746341	1034.419947	312.304836	523.5636695
KCNN3	1.749398172	4.61E-05	0.00223658	732.355969	310.683091	1647.906369	1864.422595
KCNQ5	-1.007879083	2.36E-04	0.006451374	3140.101621	3215.153367	1754.222909	1405.789065
LGALS3	1.698206742	1.18E-07	2.94185E-05	209.8417217	190.4570673	718.5858993	581.2793497
LTBP1	1.860687706	1.85E-06	0.000228953	154.6642172	95.22853365	413.8751019	497.7977409
MAPKAPK3	1.84320183	3.16E-04	0.00797377	158.0083084	77.37318359	277.1824077	570.9729782
MASP1	2.267556438	1.03E-06	0.00014704	128.7475105	58.32747686	386.3467121	520.4717581
MYH10	-1.007287805	2.79E-04	0.007243483	6207.469258	5524.445308	3258.7918	2577.623499
MYO6	1.71641577	4.49E-04	0.009997917	659.6219858	291.6373843	2108.294957	1021.36141
NOTCH2NL	1.776760964	4.08E-06	0.000401378	78.5861428	76.18282692	292.3704848	238.0771804
PCDH1	-1.171997065	3.73E-04	0.008828467	2907.687283	1883.144253	976.7832106	1150.191054
PCDH20	-1.279870485	2.01E-04	0.005839607	994.8671269	1236.780581	363.5645964	555.513421
PCDHB5	1.548171317	3.93E-04	0.009128692	50.99739054	64.27926021	156.6270454	179.3308632
PCDHGC5	-1.409086305	3.53E-07	6.76231E-05	1855.134584	1612.933289	619.863398	686.4043384
PLCB1	-1.306893154	1.05E-04	0.003912487	5552.863409	5235.188637	2734.803139	1625.314777
PLCD1	2.017547314	2.02E-06	0.000243769	169.7126275	83.32496694	524.9379159	505.0122009
PLSCR1	2.678968922	5.90E-05	0.002633271	55.17750452	51.18533684	564.8066184	116.4619974
PLSCR4	2.777073573	1.99E-09	1.26314E-06	362.8338933	132.1295904	1726.694519	1676.846635
PVALB	-1.418911595	3.70E-04	0.008827055	204.8255849	277.3531043	87.33144351	92.75734303
RASGRP1	-1.322541177	1.75E-04	0.005433666	1764.844122	1541.511888	490.7647423	831.7241758
RGS4	-1.475911719	3.04E-07	6.06845E-05	15845.97607	19113.55706	7128.903704	5438.672213
RPH3A	-1.24744239	8.86E-05	0.003553322	7844.401892	9070.51783	4314.36316	2809.516857
RYR2	-1.451322539	1.29E-04	0.004454414	2992.125586	2046.223117	1169.481939	673.0060555
S100A13	1.280960892	2.66E-04	0.007021107	401.2909419	339.2516511	703.3978222	1097.628559
S100A16	2.047850838	4.56E-05	0.002219232	301.8042292	166.6499339	552.4663057	1388.268234
S100B	1.500195364	4.25E-04	0.00964126	2206.264158	1030.848877	5568.328779	3592.801087
SCARA3	2.038062647	4.91E-06	0.000454883	823.4824538	322.5866577	2533.561117	2179.797561
SNTB1	2.086444591	1.37E-06	0.000178675	154.6642172	76.18282692	448.9975302	536.9619524
SRI	1.402423903	4.87E-07	8.43091E-05	1811.661398	1523.656538	4826.011509	3992.688299
SYT1	-1.020537829	6.45E-05	0.002791269	40175.07545	40137.63658	21414.2395	18174.25541
SYT12	-1.139818705	9.40E-05	0.00367261	1370.241362	1249.874504	527.7856804	661.6690469
TCF7L2	1.742960212	1.33E-04	0.004511703	159.680354	117.8453104	628.4066914	301.9766834
TGM2	1.666827012	1.64E-05	0.001044358	291.7719557	348.7745045	1313.768672	718.3540899
TMEM63C	-1.094988794	1.67E-04	0.005235997	964.7703062	846.3435928	447.0990206	400.9178493
TTYH1	1.461251489	6.84E-06	0.00058682	3545.572677	2379.522985	7087.136492	9231.416906
UNC13A	-1.326083684	1.70E-05	0.001079207	9904.362061	8468.197355	4352.333353	2975.449437
