# Supplementary material for: Angelman Syndrome and Angelman-like Syndromes Share the Same Calcium-Related Gene Signatures
Source: Int J Mol Sci. 2021 Sep 13;22(18):9870. doi: 10.3390/ijms22189870 (PMC8469403; doi:10.3390/ijms22189870)
Supplement: Supplementary file 1 [file ijms-22-09870-s001.zip › SupplementaryTable3_GSE128380_TemporalCortex_CaRelated_DEG.txt]

rowname	log2FoldChange	pvalue	padj	CTL_Temporal_Kim28	CTL_Temporal_Kim23	CTL_Temporal_Kim18	RTT_Temporal_Kim14	RTT_Temporal_Kim9	RTT_Temporal_Kim5
ACKR3	1.749388843	9.00493E-06	0.000206515	90.05316141	106.7978839	139.054093	630.8131159	260.0387573	236.0689369
ADCY1	-1.205404673	1.00338E-05	0.000224708	8740.559846	10587.1746	6660.982776	3122.620213	5094.800447	3050.259158
ADCYAP1R1	1.58864835	5.75668E-08	3.38184E-06	1352.598484	2790.929076	2488.38758	8232.015874	5762.708214	5951.422146
ADD2	-1.281711797	8.23389E-07	3.02731E-05	1966.761045	3183.077556	2173.327957	809.9564177	1232.512466	969.1251093
ADD3	1.664336707	1.12151E-08	8.5662E-07	1378.713901	2559.811781	2549.649173	6765.518313	5237.287437	8565.264388
ADM	1.961408274	8.10458E-05	0.001202266	10.80637937	15.01845243	22.36534363	83.85431148	65.90023302	35.72095756
AEBP1	2.333406027	1.53349E-06	4.98276E-05	81.04784527	168.5404106	157.5298116	447.8582545	1308.20868	293.533086
AGRN	-1.001326537	9.4473E-06	0.000213464	1765.041964	2286.142203	1609.332335	1004.345958	1051.732097	768.77713
AGT	2.1003045	1.05175E-06	3.68317E-05	507.8998304	2387.099578	1611.277147	6811.257028	7684.501496	4826.988525
AHCYL1	1.873225327	1.46614E-15	1.132E-12	2822.266079	4209.338472	4336.931851	11427.05572	15221.17274	15001.24909
AHNAK	2.584355378	2.05926E-18	3.70988E-15	992.3858387	1733.796897	2054.694395	11214.56127	7241.901282	10216.19386
AKAP5	-1.090789574	4.73174E-06	0.000122753	2632.253908	3012.868429	3097.113889	979.5708205	1673.331592	1452.134579
ANO3	-1.740063616	2.19096E-12	7.89427E-10	2068.521118	2420.473916	2328.912956	698.4682991	862.936835	475.244044
ANO6	1.573241664	1.16827E-10	2.08157E-08	154.8914376	234.4547296	162.3918429	594.6032996	493.3612039	556.0044698
ANXA4	1.288476603	1.21316E-06	4.1065E-05	89.1526298	105.9635255	140.0264992	291.5843104	239.5562525	287.3207456
ANXA5	1.585288844	9.80692E-09	7.78842E-07	431.3546432	639.9529451	639.843309	2270.736639	1269.915301	1593.465324
APOE	1.623161511	1.99687E-05	0.000391029	1720.915915	5579.355077	5999.74653	15148.09079	13092.77332	12729.08557
ATP1A2	1.382762215	0.000875848	0.007738968	4196.477322	18755.54401	11495.78662	35528.50004	24206.75857	30094.1302
ATP2B1	-1.046069731	2.43423E-10	3.94685E-08	13177.47911	13072.72848	11226.43009	5720.198089	6322.860195	6106.730657
ATP2B2	-1.557253151	1.12539E-12	4.45049E-10	14508.46483	13660.11684	9662.800853	3804.889384	4775.985806	4274.090226
ATP2B3	-1.01209588	1.80745E-05	0.000365155	2146.867368	2347.050371	1726.021084	1156.808343	1153.254078	770.3302151
BNIP2	1.079916767	7.01587E-05	0.001069129	106.2627305	121.8163364	128.3576243	320.1710075	226.1980971	205.0072347
CABP1	-1.053031406	6.40553E-05	0.000998647	3558.900939	2055.859266	2216.113832	1037.697105	1326.019554	1411.754366
CACNA1G	-2.159815373	2.43535E-09	2.59781E-07	952.7624477	1209.819779	416.1898727	229.6464667	165.6411262	181.710958
CACNA1H	-1.392497064	9.17646E-06	0.000209855	569.1359801	864.3953731	503.7064347	331.6056863	171.8749321	234.5158518
CACNA1S	-2.823767781	3.0677E-07	1.31586E-05	48.62870716	54.23330043	70.01324962	6.670229323	13.35815534	3.106170222
CACNA2D1	-1.485934691	2.95695E-11	6.87586E-09	1317.477751	2037.503379	1543.20871	566.0166025	626.0522137	556.0044698
CACNA2D3	-1.174998111	1.71374E-08	1.1774E-06	823.0858953	826.0148835	733.1943085	407.8368786	350.8742136	293.533086
CADPS2	-1.35548215	1.49553E-05	0.000315864	2198.19767	1477.648847	1411.933867	964.3245821	457.7394564	565.3229804
CALB1	-1.318494402	0.000238185	0.002798503	902.3326773	1143.90546	1729.910709	325.8883469	404.306835	787.4141513
CALHM1	-1.926758022	1.73448E-05	0.000355535	94.55581948	147.6814489	94.32340573	44.78582545	29.38794175	12.42468089
CAMK4	-1.512802121	1.07954E-12	4.37591E-10	991.4853071	1149.745969	1046.309119	385.9204108	429.2420583	298.1923413
CAMKK2	-1.068615227	1.6162E-09	1.85595E-07	8560.453524	6635.652898	7462.245521	3604.782504	3747.407845	3449.402032
CAPN2	1.042560721	0.000107228	0.001494925	517.8056781	752.5913383	788.6214644	1642.782193	1003.642738	1596.571494
CAPS	2.179249568	1.57727E-08	1.10709E-06	20.71222712	19.19024477	21.39293738	68.60807303	113.9895922	94.73819178
CCBE1	1.044456867	0.00100581	0.00860591	90.05316141	100.9573747	95.29581198	124.8285773	220.854835	246.9405327
CD38	2.0277623	0.000444575	0.00456802	6.303721299	11.68101856	11.66887494	34.30403652	60.55697088	24.84936178
CDH20	1.267015623	7.55603E-06	0.000180432	286.3690533	438.0381958	357.845498	1033.885545	586.8682913	986.2090456
CDH8	-1.969499906	3.65983E-08	2.29114E-06	1718.21432	1778.017896	1884.523302	393.54353	745.385068	231.4096816
CIB2	1.264018615	4.68585E-05	0.000784043	108.0637937	129.3255626	170.1710928	437.3764656	235.9940777	304.4046818
CLSTN2	-1.026989222	0.000993255	0.008525483	877.1177921	1520.201129	656.3742151	559.3463732	496.032835	442.6292567
CNN3	1.677705367	1.04402E-07	5.25707E-06	727.6295442	1620.324145	1456.664554	5202.778872	3352.896991	3615.582139
CNR1	-1.149456475	2.3468E-06	6.95631E-05	3043.796856	2921.923356	3479.269543	1298.788938	1082.901126	1880.78607
CPNE3	1.156116761	0.000260729	0.003023934	429.5535799	987.0460679	920.8687137	2032.514164	1409.73066	1767.410856
CPNE4	-1.170920984	0.000109471	0.00152096	1480.473974	1368.347888	1074.5089	730.8665558	672.3604855	335.466384
CPNE9	-2.091147185	7.13093E-10	9.47712E-08	442.1610225	309.5469917	236.2947175	95.28899032	84.60165049	49.69872356
CRB1	1.915760328	1.44151E-09	1.68148E-07	90.95369302	216.9332017	166.2814678	530.7596761	681.2659224	577.7476613
CRB2	1.890976992	4.0402E-08	2.50988E-06	63.9377446	164.3686182	144.8885305	419.2715574	551.2465437	413.1206396
CRH	-2.129081937	7.87997E-08	4.30476E-06	325.0919127	243.6326727	382.1556541	103.8649995	81.03947574	29.50861711
DLK2	-1.39181036	0.001207135	0.0099379	93.65528787	127.6568456	106.9646869	39.06848603	65.00968933	18.63702133
DRD2	-2.807022958	3.92641E-14	2.19527E-11	161.1951589	218.6019187	118.6335618	20.96357787	23.15413592	27.955532
DSC2	1.820019845	2.33223E-05	0.000448574	26.11541681	44.22099882	23.33774987	163.8970634	80.14893205	86.97276622
DYRK2	-1.04632081	1.33254E-05	0.000287312	326.8929759	480.5904777	361.735123	179.1433018	190.5763495	197.2418091
EDNRB	1.675209051	0.000198987	0.002433169	297.1754327	1592.790316	1108.543119	2602.342326	3931.750389	3042.493733
EFHD1	1.621492374	7.25665E-11	1.43487E-08	349.4062663	549.0078721	490.0927473	1355.962332	1723.202039	1191.21628
EGFR	2.190998384	4.62927E-09	4.19324E-07	86.45103495	253.6449743	126.4128118	905.2454081	633.1765632	593.2785124
EPB41	1.271731853	0.000302711	0.003389609	79.24678204	104.2948085	73.90287459	301.1132094	185.2330874	133.5653196
EPHX2	1.506953134	3.74618E-05	0.000653125	57.6340233	99.28865772	121.5507806	260.1389436	174.5465631	358.7626607
EZR	1.987273884	3.586E-07	1.5063E-05	401.6370999	1345.820209	1316.638055	3560.949568	5112.611321	3474.251394
F2R	2.370511219	5.05344E-05	0.000836941	22.51329035	50.89586656	54.4547497	304.924769	309.0186602	45.03946822
F2RL1	2.632661151	0.000232913	0.002750508	1.801063228	20.02460324	8.751656202	101.0063297	62.33805826	26.40244689
FAT1	1.344483737	0.000143505	0.001905638	319.688723	915.2912396	629.1468403	1423.617515	1293.959981	2019.010644
FBLN1	1.994791443	2.60869E-09	2.74658E-07	81.94837688	222.773711	178.922749	679.410501	598.4453593	650.7426616
FBLN7	-2.684283024	1.17189E-13	5.7579E-11	613.2620292	277.8413699	317.976842	47.64449516	73.91512622	66.78265978
FBXL2	-1.242492625	2.25248E-08	1.47861E-06	1278.754892	1023.757841	1099.791463	499.3143093	557.4803496	377.399682
FGF1	1.404587403	8.41262E-16	7.53956E-13	960.8672322	1010.408105	1040.474682	2771.003839	2348.363709	2856.123519
FGF2	2.318777544	4.23212E-08	2.60911E-06	118.8701731	397.9889893	416.1898727	2030.608384	970.6926215	1654.035643
FHL2	-1.195736397	9.96525E-06	0.000224101	578.1412963	438.0381958	418.1346852	200.1068797	266.2725631	156.8615962
FKBP10	1.617783696	5.17478E-06	0.000131524	66.63933944	165.2029767	165.3090616	342.0874753	498.7044661	377.399682
FSTL1	1.748387956	2.3E-06	6.83006E-05	199.9180183	297.8659732	294.6390921	1414.088616	770.3202913	475.244044
FXYD5	1.392582342	0.000651235	0.006171321	51.330302	45.05535728	46.67549974	197.24821	103.303068	72.99500022
GJA1	2.475133708	0.000447993	0.004597317	953.6629793	4640.7018	3613.461605	8624.606514	14697.53305	27876.32466
GNA13	1.560341518	4.0035E-07	1.65173E-05	301.6780907	594.8975878	618.4503716	1338.810314	1236.965185	1894.763836
GRIN2A	-1.532322532	3.38212E-09	3.30368E-07	7374.453388	8645.622448	6292.440809	1861.946871	3401.876894	2449.21522
GRIN2B	-2.344664868	5.22292E-07	2.0756E-05	318.7881914	1107.193687	283.9426234	93.38321052	134.4720971	108.7159578
GRM2	-1.350672743	2.69467E-05	0.000503527	310.6834069	430.5289696	352.9834668	134.3574764	203.0439612	88.52585133
GRM5	-1.235750481	4.36986E-05	0.000741139	737.5353919	1383.36634	775.007777	341.1345854	374.0283496	517.177342
GRM7	-1.167049702	4.93702E-09	4.37425E-07	595.2513969	604.9098895	643.732934	311.5949984	256.4765825	251.599788
GSN	1.611732047	1.69594E-12	6.24952E-10	721.3258229	1129.721366	952.9581198	3284.611496	2590.591592	2694.602668
GSTM2	1.587951208	3.17254E-06	8.83843E-05	145.8861215	178.5527122	258.6600611	418.3186675	467.5354369	869.7276622
HCRTR1	-5.639765029	0.000392353	0.004136287	14.40850583	10.84666009	4.862031223	0	0	0
HOMER1	-1.173257304	8.70783E-05	0.001274267	2264.837009	3193.924216	2421.291549	699.421189	1266.353126	1531.34192
HPCA	-1.119941673	0.000398903	0.004188994	5745.391698	4267.743565	5020.533441	2103.980906	3441.060816	1368.267983
HSPA2	1.611723015	7.28082E-07	2.73267E-05	290.8717114	644.9590959	458.0033412	1450.298433	1807.803689	1000.186812
HTR2A	-1.409053879	4.30201E-10	6.22792E-08	2645.761882	2317.847825	2439.767268	684.1749505	1057.075359	1048.33245
ITGAV	1.153055496	0.000262322	0.00303589	1356.200611	2271.123751	2085.811395	4308.015252	2596.825398	5803.87906
ITPKA	-1.138276438	4.33012E-05	0.000736589	2055.013143	1643.686182	2273.4858	701.3269688	1276.149107	733.0561724
ITPKB	2.202185082	7.65466E-10	1.00091E-07	392.6317837	1174.776723	841.1314016	4224.160941	2736.640758	4124.994055
KCNB1	-1.718686613	2.46186E-08	1.59667E-06	990.5847755	1618.655428	745.8355896	275.385182	391.8392233	352.5503202
KCNH1	-1.827483571	4.83054E-15	3.54448E-12	1920.833933	1873.96912	1387.623711	384.9675209	542.3411068	534.2612782
KCNH5	-2.438207669	7.44488E-10	9.81393E-08	186.4100441	316.2218595	184.7571865	56.22050429	48.08935923	20.19010644
KCNIP3	-1.352253379	4.78452E-06	0.000123529	1376.012306	1114.702914	778.897402	292.5372003	513.8437088	475.244044
KCNK3	-1.06514314	1.16036E-06	3.96923E-05	856.405565	594.0632294	724.4426523	373.5328421	335.7349709	329.2540436
KCNN3	1.574893254	9.54889E-07	3.3953E-05	376.4222147	997.0583695	693.3256524	2038.231503	1850.549787	2270.610432
LGALS3	1.725636986	2.36093E-07	1.04877E-05	185.5095125	195.2398816	333.5353419	1072.001141	513.8437088	774.9894704
LTBP1	2.127908416	1.78155E-07	8.27681E-06	64.83827622	109.3009593	75.84768708	326.8412368	580.6344855	183.2640431
LTBP3	1.087202715	8.02103E-08	4.3496E-06	598.8535234	826.849242	738.0563397	1395.983708	1547.764932	1655.588728
LYN	1.810851917	0.000483595	0.004879284	43.22551748	162.6999013	142.943718	737.5367851	215.5115728	270.2368093
MAPKAPK2	1.358924743	9.04129E-07	3.25706E-05	172.9020699	292.8598223	269.3565298	690.8451798	485.3463107	711.3129809
MAPKAPK3	1.485335711	0.000219497	0.002635205	72.04252913	161.8655428	194.4812489	234.4109162	525.4207768	439.5230864
MASP1	2.088075073	1.71143E-06	5.43036E-05	46.82764393	85.93892223	84.59934328	372.5799522	423.0082525	125.799894
MYL12A	1.096882004	7.75533E-05	0.001156807	203.5201448	197.742957	248.9359986	630.8131159	389.1675923	368.0811713
MYLK	1.224363177	2.4406E-05	0.000462162	417.8466689	605.7442479	565.9404344	965.277472	992.06567	1761.198516
MYO10	1.556378679	3.28853E-05	0.000585937	468.2764393	1358.335586	1164.942681	3086.410397	1969.882641	3744.488203
MYO6	1.408048045	2.37789E-06	7.03559E-05	324.1913811	569.0324753	635.953684	1522.718065	997.4089321	1539.107345
MYOZ1	1.986989582	0.001070457	0.009020992	4.50265807	6.674867746	9.724062447	31.44536681	23.15413592	27.955532
NCALD	-1.16341304	1.01798E-07	5.15796E-06	7142.116231	4638.198725	5294.752002	2626.164573	2302.055437	2696.155753
NELL1	-1.56568924	2.40748E-05	0.000460317	1510.191517	1573.600071	1444.99568	861.4124725	407.8690097	257.8121284
NOS2	-1.341719869	6.25457E-05	0.000980769	179.2057912	158.528109	120.5783743	55.26761439	80.14893205	43.48638311
NOTCH1	1.27586954	0.00069485	0.006486069	112.5664518	374.6269522	246.9911861	646.0593544	637.6292816	493.8810653
NOTCH2NL	1.323410913	0.000228302	0.002713772	100.8595408	83.43584682	178.922749	416.4128877	243.1184272	246.9405327
NPNT	1.570707686	9.41233E-05	0.001357998	106.2627305	160.1968259	118.6335618	256.327384	652.7685243	232.9627667
NPPA	-1.937313334	0.000264501	0.003045897	159.3940957	86.7732807	49.59271848	12.38756874	35.62174758	29.50861711
NPY2R	-1.105696777	0.000680808	0.006373338	126.074426	148.5158073	126.4128118	44.78582545	58.7758835	85.41968111
OTOF	-1.418456015	9.62373E-05	0.001380403	160.2946273	374.6269522	197.3984677	93.38321052	105.0841554	74.54808533
P2RX2	-2.464885649	0.000839172	0.007513163	66.63933944	76.76097908	76.82009333	3.811559613	2.671631068	35.72095756
P2RY1	2.204662184	4.44341E-07	1.80565E-05	20.71222712	80.09841295	41.81346852	244.8927051	248.4616893	164.6270218
PCDH19	-1.096266089	1.12532E-08	8.5662E-07	2387.309309	3179.740122	2993.066421	1259.720452	1437.337515	1306.144578
PCDHAC2	-1.392833137	1.05621E-06	3.68349E-05	415.1450741	702.5298302	443.4172476	217.2588979	219.9642913	155.3085111
PCDHGA11	1.489125086	0.000342917	0.003751725	18.01063228	35.87741413	24.31015612	74.32541245	56.99479612	90.07893644
PCDHGA2	1.598675806	9.87206E-05	0.001406551	28.81701165	65.07996052	54.4547497	123.8756874	107.7557864	220.5380858
PCDHGA3	1.974402334	4.93768E-06	0.000126877	33.31966972	120.9819779	44.73068725	247.7513748	246.680602	290.4269158
PCDHGB6	1.809576763	0.000542913	0.005354493	21.61275874	74.25790367	30.14459358	227.7406869	73.91512622	141.3307451
PCDHGB7	1.682662883	1.4779E-05	0.000312828	36.92179618	120.9819779	76.82009333	270.6207325	262.7103884	220.5380858
PCDHGC3	1.508021177	0.000385773	0.004090862	330.4951024	1453.452452	960.7373697	3324.632872	1961.867748	2520.657135
PCDHGC5	-1.431218896	6.88531E-07	2.60229E-05	1302.168714	2397.111879	1411.933867	596.5090794	778.3351845	518.7304271
PCLO	-1.026396525	4.36588E-06	0.000114939	3648.053569	4891.009341	3091.279452	2084.923108	1782.868466	1841.958942
PDE1C	-1.328490569	7.90386E-06	0.000186431	246.7456623	450.5535728	296.5839046	122.9227975	119.3328544	155.3085111
PDGFRB	1.103853364	0.000329256	0.00364158	175.6036647	379.633103	205.1777176	512.6547679	567.2763302	556.0044698
PHKA1	1.629879193	0.000753367	0.006881742	57.6340233	218.6019187	156.5574054	608.8966482	197.700699	534.2612782
PLA2G4A	-1.321815627	5.66762E-05	0.000909724	139.5824002	96.78558231	122.5231868	58.1262841	40.07446602	45.03946822
PLCB1	-1.385318077	1.53105E-13	6.8957E-11	6088.494243	5386.618271	4820.217755	1824.784165	2218.34433	2196.062347
PLCB4	-1.047045515	6.56744E-07	2.51143E-05	563.7327904	493.9402132	457.030935	259.1860537	217.2926602	257.8121284
PLCD1	1.90913995	4.11281E-10	6.04265E-08	77.44571881	155.1906751	138.0816867	566.0166025	405.1973787	420.8860651
PLSCR1	1.978541096	0.000125664	0.001707889	63.03721299	60.07380971	73.90287459	527.9010064	125.5666602	121.1406387
PLSCR4	2.460200434	6.53022E-14	3.52937E-11	137.781337	286.1849546	346.1766231	1601.807927	1522.829709	1110.455854
PPEF1	-1.424259372	0.00110143	0.009229247	202.6196132	245.3013897	257.6876548	45.73871535	159.4073204	55.911064
PRRG3	-1.694545541	3.31677E-05	0.000589738	80.14731365	126.8224872	66.12362464	33.35114661	28.49739806	21.74319156
PTBP1	1.092205357	0.000109283	0.001519651	155.7919692	274.503936	190.591624	506.9374285	463.0827185	352.5503202
PTGES	-1.0823912	0.000341517	0.003748192	172.9020699	156.0250336	188.6468115	65.74940332	108.6463301	68.33574489
RASAL1	-1.157315017	3.3909E-07	1.44684E-05	1032.00923	1133.893158	1083.260557	483.1151809	598.4453593	371.1873416
RASGRF2	-1.235741974	1.97159E-07	8.95446E-06	4171.262437	3922.319159	4182.319258	1339.763204	2303.836524	1567.062877
RASGRP1	-1.527053472	1.38242E-08	9.96199E-07	1827.178645	1723.784595	1106.598306	488.8325204	679.484835	445.7354269
REST	1.278269018	0.000328852	0.003639595	32.41913811	74.25790367	66.12362464	149.6037148	130.0193787	139.77766
RGN	1.045454593	0.000417904	0.00434352	142.283995	182.7245045	275.1909672	350.6634844	393.6203107	495.4341504
RGS1	3.08439241	1.15111E-06	3.95425E-05	6.303721299	10.01230162	1.944812489	52.40894468	73.91512622	29.50861711
RGS4	-1.714659879	1.46163E-14	8.77738E-12	18883.24742	13514.93847	15474.87298	4538.614609	4125.888913	5925.019699
RGS9	1.861854029	5.48628E-07	2.16434E-05	22.51329035	33.37433873	25.28256236	121.9699076	96.17871846	76.10117044
RIMS1	-1.351213173	8.75395E-08	4.59342E-06	3799.34288	3501.802491	2721.765079	1415.041506	934.1803302	1582.593728
RPH3A	-2.161805863	1.14943E-14	7.168E-12	9687.919104	8643.953731	6600.693589	2178.306319	2207.657806	1181.89777
RYR2	-1.545943883	6.12652E-11	1.25741E-08	2898.811266	3531.005038	2203.47255	827.108436	1083.79167	1046.779365
S100A10	1.069175374	0.000349191	0.003794765	109.8648569	93.44814844	120.5783743	287.7727508	231.5413592	156.8615962
S100A13	1.282492684	8.07557E-05	0.001199059	360.2126456	282.8475207	642.7605277	872.8471514	930.6181554	1324.7816
S100A16	1.549367571	7.94459E-06	0.000186957	209.8238661	234.4547296	433.6931851	596.5090794	1187.985282	782.754896
S100A6	1.100585734	3.08465E-06	8.66802E-05	624.0684086	468.0751007	772.0905583	1341.668984	1455.148388	1197.428621
S100B	1.530375056	6.00345E-05	0.00094647	1002.291686	1664.545144	2623.552048	6765.518313	2825.695126	5690.503847
S1PR1	1.72661973	2.24523E-05	0.000434936	280.065332	1016.248614	770.1457458	2843.423471	1504.128291	2492.701603
SCARA3	1.689778496	1.93292E-05	0.000381537	358.4115824	802.6528464	803.2075581	3337.973331	1777.525204	1219.171812
SCN5A	-2.146334221	6.97227E-06	0.000168227	104.4616672	77.59533755	55.42715595	27.63380719	11.57706796	13.977766
SNTB1	1.6664124	9.35386E-06	0.000212712	87.35156657	95.95122385	144.8885305	400.2137594	460.4110874	177.0517027
SPARC	1.094797628	0.000304415	0.003403987	2782.642688	3672.011619	5391.02022	6011.782399	11065.00534	8222.032578
SPARCL1	1.098613615	9.1082E-08	4.74856E-06	22707.80518	32781.94422	25860.17167	58368.31813	52115.50725	63729.29445
SRI	1.151942611	1.54645E-06	4.99487E-05	1746.1308	1888.987572	2776.219828	5411.46176	4047.521068	4786.608312
SYT10	-1.857218912	0.000158932	0.002054063	51.330302	60.07380971	127.385218	27.63380719	23.15413592	13.977766
SYT12	-1.074694471	0.000443596	0.004560856	1249.93788	1095.512669	621.3675903	351.6163743	484.455767	574.6414911
TCF7L2	1.514502428	8.78472E-06	0.000203189	135.0797421	153.5219582	119.6059681	582.2157309	237.7751651	346.3379798
TPH2	-1.993197352	7.78872E-05	0.001160719	50.42977039	50.06150809	32.08940607	11.43467884	9.795980583	12.42468089
TRPC5	-1.304124573	0.000138196	0.001848767	108.9643253	201.9147493	131.274843	51.45605477	68.57186408	59.01723422
TRPM2	-1.070347456	3.0765E-05	0.000556101	845.5991856	844.3707698	519.2649346	397.3550896	316.1430097	338.5725542
TRPV6	-1.252730901	0.000988439	0.008502152	156.6925009	112.6383932	75.84768708	58.1262841	37.40283496	49.69872356
TSPO	1.543483453	3.87225E-05	0.00067006	51.330302	61.74252665	94.32340573	294.4429801	145.1586214	163.0739367
TTYH1	1.065685629	2.72781E-05	0.000508377	2421.52951	4279.424584	4152.174665	8148.161562	7949.883515	6617.695658
TXNIP	1.319055131	2.77701E-05	0.000515019	388.1291257	453.8910067	358.8179043	580.3099511	1008.095456	1411.754366
UNC13A	-1.588168088	8.83505E-16	7.53956E-13	9800.485556	12235.03258	8552.312922	3488.529936	3482.916369	3200.908414
VAMP3	1.364249321	3.07169E-09	3.05549E-07	290.8717114	405.4982156	414.2450602	804.2390783	1001.861651	1054.54479
VCAN	1.582688054	3.96471E-06	0.00010714	285.4685217	455.5597237	553.2991532	793.7572894	1240.527359	1845.065112
WFS1	1.046888395	5.50313E-05	0.000891385	1112.156543	1544.397525	1676.428366	2680.479298	3890.785379	2377.773305
