# Supplementary material for: Angelman Syndrome and Angelman-like Syndromes Share the Same Calcium-Related Gene Signatures
Source: Int J Mol Sci. 2021 Sep 13;22(18):9870. doi: 10.3390/ijms22189870 (PMC8469403; doi:10.3390/ijms22189870)
Supplement: Supplementary file 1 [file ijms-22-09870-s001.zip › SupplementaryTable4_GSE79663_Tcf4-KO_CaRelated_DEG.txt]

Gene symbol	log2FoldChange	pvalue	padj	WT3	WT2	WT1	KO3	KO2	KO1
APOE	-1.5767509	4.85E-31	9.87E-28	458.8019637	409.623432	454	154.3793607	131.9110959	157
CACNA1B	-1.290900867	1.19E-04	5.64E-03	49.3010882	47.77245981	51	19.54169123	20.98585616	20
CAMK1D	-1.484449805	1.91E-04	8.53E-03	36.22120766	37.60810666	40	12.7020993	12.99124429	15
CAMK2A	-1.803013005	9.47E-11	2.09E-08	98.60217641	93.51204899	123	26.38128316	31.97844748	32
CDK5R2	-2.528096293	7.00E-20	4.19E-17	120.7373589	117.9064966	122	17.58752211	20.98585616	24
CX3CL1	-1.184353814	4.20E-06	3.53E-04	91.55916381	79.28195458	93	35.17504421	38.97373287	42
KCNIP2	-1.606967211	8.89E-05	4.56E-03	40.24578629	35.57523603	36	11.72501474	11.99191781	13
NECAB1	-2.443435801	4.46E-06	3.72E-04	31.19048437	33.5423654	27	5.862507369	5.995958903	5
NRGN	-1.02375404	7.33E-12	1.86E-09	360.1997873	347.6208778	370	152.4251916	172.8834817	205
PCDH1	-1.294493013	7.46E-05	3.99E-03	52.31952218	49.80533044	56	22.47294491	20.98585616	21
PENK	-3.243877446	4.50E-05	2.65E-03	19.11674849	16.26296504	21	1.954169123	1.998652968	2
PRKCG	-2.710903073	1.06E-04	5.20E-03	17.10445917	22.36157693	19	2.931253684	2.997979452	3
RASGRF2	-2.392488437	1.67E-04	7.65E-03	22.13518246	20.3287063	20	4.885422807	3.997305935	3
SLC24A3	-1.881386757	1.68E-07	2.11E-05	58.35639012	49.80533044	60	13.67918386	14.98989726	17
SNCB	-1.208320271	1.20E-13	3.71E-11	244.4931517	221.5828987	231	91.84594878	100.9319749	109
SYT6	-2.138834871	7.52E-05	4.00E-03	25.15361643	28.46018882	25	6.83959193	4.996632419	6
TXNIP	1.580472568	7.30E-05	3.93E-03	18.11060383	13.2136591	18	62.53341193	41.97171232	43
VSNL1	-1.481719556	3.81E-06	3.22E-04	60.36867943	54.88750702	62	22.47294491	20.98585616	20
