# Supplementary material for: Angelman Syndrome and Angelman-like Syndromes Share the Same Calcium-Related Gene Signatures
Source: Int J Mol Sci. 2021 Sep 13;22(18):9870. doi: 10.3390/ijms22189870 (PMC8469403; doi:10.3390/ijms22189870)
Supplement: Supplementary file 1 [file ijms-22-09870-s001.zip › SupplementaryTable5_GSE79663_Tcf4-Het_CaRelated_DEG.txt]

GeneSymbol	log2FoldChange	pvalue	padj	WT3	WT2	WT1	Hets3	Hets2	Hets1
APOE	-1.558516139	1.37E-27	2.61E-24	460.3304479	410.6557393	454	174.0511974	133.4936123	142.268794
CAMK2A	-1.096256392	6.67E-06	9.16E-04	98.93066644	93.74771219	123	48.45743564	53.79593332	45.44697588
CDK5R2	-1.45511134	7.17E-11	2.41E-08	121.1395916	118.2036371	122	45.49065387	40.84506049	45.44697588
CX3CL1	-1.08195198	1.87E-05	2.01E-03	91.86419026	79.48175599	93	38.56816306	46.82238641	39.51910946
PENK	-3.025378521	6.23E-05	5.42E-03	19.18043533	16.30394995	21	1.977854516	2.988662962	1.975955473
SLC24A3	-1.343456454	3.57E-05	3.54E-03	58.55080258	49.93084671	60	19.77854516	23.9093037	22.72348794
SNCB	-1.055727891	3.44E-11	1.23E-08	245.3076729	222.141318	231	101.8595076	122.5351815	111.6414842
TAC1	-3.580557476	1.11E-04	8.77E-03	16.15194554	15.28495308	16	0.988927258	1.992441975	0.987977736
VSNL1	-1.355933709	2.46E-05	2.60E-03	60.56979578	55.02583107	62	19.77854516	27.89418765	21.7355102
