# Supplementary material for: Angelman Syndrome and Angelman-like Syndromes Share the Same Calcium-Related Gene Signatures
Source: Int J Mol Sci. 2021 Sep 13;22(18):9870. doi: 10.3390/ijms22189870 (PMC8469403; doi:10.3390/ijms22189870)
Supplement: Supplementary file 1 [file ijms-22-09870-s001.zip › SupplementaryTable6_GSE150429_Female4w_CaRelated_DEG.txt]

GeneSymbol	log2FoldChange	pvalue	padj	CTL_F_Sample_120_3_4w_hiPSCneurons	CTL_F_Sample_105_1B_4w_hiPSCneurons	CTL_F_Sample_105_1_4w_hiPSCneurons	PMS_F_Sample_109_3_4w_hiPSCneurons	PMS_F_Sample_109_1_4w_hiPSCneurons	PMS_F_Sample_263_3_N1_4w_hiPSCneurons	PMS_F_Sample_263_3_4w_hiPSCneurons
ACSL4	4611.623252	4.800400077	1.58E-06	2368.630614	2355.274126	1214.062857	7960.730913	5274.698247	7330.722733	5777.243275
ADM	945.0339202	3.931681424	8.44E-05	209.0777313	177.9784376	373.9218935	310.4019239	1164.142387	2801.499905	1578.215163
CALD1	2.990242595	2.83E-05	0.002681548	12027.47159	6636.949227	16160.68336	10746.84607	119366.5391	158407.9926	80441.24504
CAV1	1738.327769	4.97599516	6.49E-07	431.9105765	290.8810588	162.5061394	603.9239849	2125.185343	5367.75936	3186.127923
CCKBR	393.9009427	6.931612845	4.16E-12	67.85856191	50.17894277	33.92118444	220.3759883	646.0916659	836.2854277	902.5948278
CD55	185.2568064	7.939699036	2.03E-15	18.34015187	18.81710354	23.66594263	244.7580125	528.3528657	301.6480412	161.2155274
CMKLR1	326.7914191	4.333373462	1.47E-05	55.93746319	15.68091961	35.49891394	940.5834734	229.5906603	983.7327912	26.51571175
CXCL11	64.48513131	-4.116348274	3.85E-05	1.834015187	198.3636331	227.981914	1.875540326	14.71735002	4.502209571	2.12125694
CXCL12	495.4218118	7.718167638	1.18E-14	99.03682008	37.63420707	48.12075001	1111.257643	802.0955761	432.2121188	937.5955673
DYSF	1327.754305	5.007460099	5.52E-07	384.2261816	145.8325524	85.98625822	682.6966786	1830.838343	1697.333008	4467.367115
EDIL3	3.512202774	1.32E-11	1.72934E-08	1265.470479	664.8709917	411.7874018	4449.719423	11513.38292	12748.0064	6915.297623
EDN1	1822.996823	3.879371703	1.05E-04	428.2425461	43.12252894	290.3022296	167.8608592	5560.214838	4040.73309	2230.501672
EHD2	2.795478968	2.07E-07	5.26553E-05	890.4143731	554.3205084	470.9522583	1354.140115	5034.805442	6832.103023	4510.852882
FBN1	3.213513105	4.81E-06	0.000653376	8623.539408	2272.949298	5942.518194	9633.712884	48218.45387	103936.8846	46474.61829
FHL2	1296.21687	5.948837659	2.70E-09	193.4886022	279.9044151	305.2906599	674.2567471	2741.842309	2314.135719	2564.59964
FXYD5	2.499769798	3.45E-08	1.36073E-05	27.5102278	76.83650611	44.17642624	190.3673431	294.3470004	365.8045276	272.5815167
GAL	73.94499963	3.913224583	9.11E-05	3.668030373	33.71397717	11.04410656	163.1720083	47.09552007	167.7073065	91.21404841
GLP1R	46.32503613	4.213718952	2.51E-05	5.50204556	10.97664373	2.366594263	132.225593	23.54776003	20.25994307	129.3966733
HSPA2	3399.961265	4.13498554	3.55E-05	62.35651635	36.85016109	52.06507379	1755.505745	21612.42851	229.6126881	50.91016655
JPH1	304.8666245	4.796285109	1.62E-06	62.35651635	52.53108071	79.67534019	123.7856615	643.1481959	837.4109801	335.1585965
LOXL2	3.690667411	1.14E-06	0.000215307	1745.982458	1255.257615	2753.137993	3411.607853	11005.63435	56174.06881	28477.87442
LTBP2	2.672671202	7.87E-05	0.005815774	838.1449403	578.6259338	1103.621791	717.3941746	8369.756957	7507.434459	4833.283937
MBP	1.926327592	6.17E-05	0.004887145	281.5213312	219.5328746	369.9775698	480.1383234	1683.664842	1385.554995	866.5334599
NALCN	622.1514369	4.668550874	3.03E-06	337.4587943	389.6708524	362.0889222	809.2956506	707.904536	931.9573811	816.6839218
NEDD4	2.349099762	1.78E-07	4.83086E-05	146.7212149	217.9647826	93.08604101	405.1167104	918.3626413	832.9087706	954.5656229
PDE1A	-1.859289207	7.48E-05	0.005581774	2255.83868	1037.292833	842.5075576	506.395888	447.4074406	229.6126881	336.2192249
PDGFRB	2758.255553	4.634422131	3.58E-06	891.3313807	461.8030826	1184.874861	2258.150552	3680.80924	7202.40976	3628.409995
PRKCE	859.4135615	4.628911566	3.68E-06	342.0438323	475.1318643	359.722328	1505.121111	1172.972797	760.8734174	1400.02958
PRKCG	-1.690192804	1.23E-04	0.008246145	3726.718859	1252.905477	2148.867591	904.010437	706.432801	515.5029958	818.8051787
PTGER3	106.2318787	7.100085892	1.25E-12	16.50613668	7.840459807	4.733188526	155.669847	304.6491454	159.8284398	94.39593382
PTGER4	171.6694142	5.87893503	4.13E-09	52.26943282	15.68091961	35.49891394	202.5583552	266.3840354	428.8354616	200.4587808
RCAN2	2.428165319	4.34E-06	0.000601406	1227.873167	1054.541844	319.4902255	5338.725537	6248.986819	2422.188749	4660.401496
RIMS1	2.187398769	6.90E-05	0.005249508	439.2466372	554.3205084	120.6963074	2516.975117	1479.093677	1759.23839	1010.778932
RYR1	824.0116884	-4.013243275	5.99E-05	1493.80537	1073.358948	1556.43016	596.4218236	256.0818904	252.123736	539.8598911
SGCD	181.7694838	6.433480476	1.25E-10	5.50204556	15.68091961	18.14388935	282.268819	676.998101	94.54640098	179.2462114
STC2	10128.42436	4.205462596	2.61E-05	3712.963745	628.8048765	501.7179837	3148.094437	14829.20188	22706.89397	25371.29363
SVEP1	2.856820403	4.99E-07	0.000112251	107.2898884	108.9823913	61.53145084	427.6231943	298.7622054	1396.810519	558.9512036
TGM2	2450.2916	4.403385681	1.07E-05	331.0397412	35.28206913	131.740414	91.90147597	9320.497768	6005.947567	1235.632167
TLL1	3.604134335	4.50E-05	0.003774369	11.00409112	18.81710354	7.888647543	6.56439114	139.8148252	221.7338213	243.9445481
