# Supplementary material for: Angelman Syndrome and Angelman-like Syndromes Share the Same Calcium-Related Gene Signatures
Source: Int J Mol Sci. 2021 Sep 13;22(18):9870. doi: 10.3390/ijms22189870 (PMC8469403; doi:10.3390/ijms22189870)
Supplement: Supplementary file 1 [file ijms-22-09870-s001.zip › SupplementaryTable7_GSE150429_Female6w_CaRelated_DEG.txt]

GeneSymbol	log2FoldChange	pvalue	padj	CTL_F_Sample_120_3_6w_hiPSCneurons	CTL_F_Sample_105_1B_6w_hiPSCneurons	CTL_F_Sample_105_1_6w_hiPSCneurons	PMS_F_Sample_6_2_10_6w_hiPSCneurons	PMS_F_Sample_109_3_6w_hiPSCneurons	PMS_F_Sample_109_1_6w_hiPSCneurons
ADRA1B	1.617319456	1.07E-04	8.75E-03	142.508106	142.7359839	76.99101495	245.3413217	460.5370707	411.033781
ANO3	-2.646282528	6.91E-05	6.44E-03	503.3459385	95.47241304	125.6996162	38.14494048	31.5690734	46.16362119
AQP3	1.722673523	1.46E-05	2.16E-03	27.405405	36.86558523	31.42490406	91.89462935	131.8473065	92.32724238
ATP1A2	-2.580108506	1.90E-05	2.61E-03	29894.72929	5801.130682	10173.81269	1935.85573	3502.310143	2232.721294
CCKBR	2.46358946	7.04E-06	1.23E-03	63.945945	48.20884223	21.99743284	126.571848	279.4791498	341.7883492
CD55	3.092328349	3.19E-05	3.65E-03	29.232432	22.68651399	29.85365886	41.61266235	211.6984922	442.993211
CNN1	2.729920157	7.40E-07	2.36E-04	208.281078	285.4719677	166.5519915	995.2361744	694.5196147	2695.245268
CPNE7	2.536013999	1.01E-04	8.50E-03	59.3783775	160.6961408	37.70988487	358.0422823	870.0065227	273.4306793
FHL2	3.084384635	2.92E-09	3.89E-06	201.8864835	151.2434266	158.6957655	1050.719724	704.7331385	2587.826072
FXYD5	2.406844405	7.09E-05	6.47E-03	35.6270265	29.3034139	37.70988487	90.16076842	105.8492461	347.1149209
GHRH	6.621577945	4.70E-05	4.81E-03	0	0	0	10.40316559	42.7110993	7.102095567
HSPA2	8.326970857	3.23E-07	1.31E-04	35.6270265	19.85069974	6.284980812	91.02769888	1990.708628	17827.14764
IGF1	3.350238221	5.70E-06	1.10E-03	32.886486	7.56217133	25.13992325	82.35839423	154.1313583	430.5645438
KCNIP1	1.878553348	5.52E-06	1.08E-03	256.6972935	293.034139	124.128371	695.2782334	753.0152507	1037.793715
KCNK3	2.001155441	1.76E-05	2.48E-03	1043.232417	1658.006064	722.7727934	3528.406995	6983.264736	3201.269577
NOS1	3.213130186	1.10E-05	1.73E-03	18.27027	65.22372772	26.71116845	553.9685675	387.1854002	84.33738486
PCDHGA3	6.30361197	2.03E-05	2.70E-03	13.7027025	30.24868532	4.713735609	23.40712257	1410.394779	2431.57997
PCDHGB7	-1.71874015	6.59E-06	1.17E-03	935.4378239	1078.554686	1093.586661	325.965855	431.7535038	186.4300086
PITPNM2	1.114916858	2.17E-05	2.82E-03	994.8162014	1301.63874	934.8908958	2210.672687	2267.402272	2523.907212
PLA2G3	2.3768367	1.22E-04	9.54E-03	25.578378	72.78589905	48.70860129	270.4823052	397.3989239	95.87829016
PRKCE	1.107210164	2.64E-05	3.26E-03	433.005399	582.2871924	582.9319703	1088.864665	1106.774573	1244.642248
ptger3	3.792343705	7.61E-05	6.76E-03	20.097297	17.01488549	15.71245203	12.13702652	189.4144404	531.7694056
RASAL1	2.813673054	2.75E-05	3.31E-03	8.2216215	26.46759966	6.284980812	149.1120401	62.20964464	82.56186097
RGS16	1.684020559	5.92E-05	5.63E-03	99.57297149	140.845441	150.8395395	247.0751827	569.1718233	438.5544013
RPH3A	2.650097485	1.05E-04	8.63E-03	52.0702695	161.6414122	28.28241366	448.2030507	816.1533975	261.889774
RRAD	2.960884838	6.19E-07	2.09E-04	21.924324	38.75612807	25.13992325	209.7971727	88.20770508	371.9722553
S100A3	3.639219724	1.44E-05	2.16E-03	5.481081	0.945271416	3.142490406	39.87880141	21.35554965	58.59228843
S100A6	3.664881962	4.34E-05	4.66E-03	16.443243	10.39798558	17.28369723	36.41107955	60.35264032	460.7484499
SGCD	3.911244102	5.82E-06	1.10E-03	12.789189	18.90542833	21.99743284	32.94335769	168.9873929	601.9025993
SLC24A4	-3.806597278	7.06E-05	6.47E-03	134.2864845	17.96015691	32.99614926	5.201582793	0.928502159	7.102095567
SPOCK1	1.280073177	4.82E-05	4.89E-03	4193.026965	4019.294062	2781.104009	7720.015796	7887.625838	11095.2488
TGFB1	1.289823934	4.47E-05	4.77E-03	1377.578358	1138.106785	1315.132235	2852.201232	2385.322046	4128.093049
WNT3A	-3.468662357	5.49E-09	5.92E-06	368.1459405	766.6151186	1703.2298	113.567891	51.06761873	91.43948043
