# Supplementary material for: Angelman Syndrome and Angelman-like Syndromes Share the Same Calcium-Related Gene Signatures
Source: Int J Mol Sci. 2021 Sep 13;22(18):9870. doi: 10.3390/ijms22189870 (PMC8469403; doi:10.3390/ijms22189870)
Supplement: Supplementary file 1 [file ijms-22-09870-s001.zip › SupplementaryTable8_GSE150429_Female8w_CaRelated_DEG.txt]

GeneSymbol	log2FoldChange	pvalue	padj	CTL_F_Sample_120_4_8w_hiPSCneurons	CTL_F_Sample_120_3_8w_hiPSCneurons	CTL_F_Sample_105_1B_8w_hiPSCneurons	CTL_F_Sample_105_1_8w_hiPSCneurons	PMS_F_Sample_6_2_10_8w_hiPSCneurons	PMS_F_Sample_109_1_8w_hiPSCneurons
APOE	1.639325757	9.37E-06	5.51E-03	8421.847796	4225.97463	6681.087789	5859.327666	19819.08207	19411.98926
CD38	2.605894506	1.54E-07	1.72E-04	44.86998974	56.22343564	79.55155692	27.25268682	277.0731204	355.0760336
HSPA2	7.121141139	1.21E-05	6.72E-03	100.9574769	34.10273965	19.88788923	58.86580353	79.36265258	14799.49911
PCDHGB7	-1.827865143	1.69E-07	1.80E-04	737.8620535	924.4607533	933.4878008	1284.146603	290.9963928	255.3748813
