# Supplementary material for: Angelman Syndrome and Angelman-like Syndromes Share the Same Calcium-Related Gene Signatures
Source: Int J Mol Sci. 2021 Sep 13;22(18):9870. doi: 10.3390/ijms22189870 (PMC8469403; doi:10.3390/ijms22189870)
Supplement: Supplementary file 1 [file ijms-22-09870-s001.zip › SupplementaryTable9_GSE150429_Male6w_CaRelated_DEG.txt]

GeneSymbol	log2FoldChange	pvalue	padj	CTL_M_Sample_262_6_6w_hiPSCneurons	CTL_M_Sample_262_3_6w_hiPSCneurons	CTL_M_Sample_6_1_3_6w_hiPSCneurons	CTL_M_Sample_6_1_11_6w_hiPSCneurons	CTL_M_Sample_188_3_6w_hiPSCneurons	PMS_M_Sample_119_1_6w_hiPSCneurons	PMS_M_Sample_106_4_6w_hiPSCneurons
ADCY8	-2.006974109	4.99E-05	0.004946515	565.5801196	1548.249552	518.3875164	631.7743014	656.3482729	222.0687134	168.0022006
ANO9	2.539495543	3.59E-05	0.00377082	9.092927968	7.824381815	11.14811863	8.690155453	12.31133923	30.38835025	84.00110032
ANXA3	-3.04225067	3.42E-05	0.003643356	270.0599607	139.8608249	62.42946434	73.86632135	50.01481564	11.68782702	17.29434418
CCBE1	-2.437881566	9.70E-05	0.008324966	444.6441776	152.5754454	197.3216998	79.08041462	226.2208584	50.25765618	30.88275747
CDH17	2.875744909	7.23E-07	0.000176191	25.46019831	21.51704999	17.83698981	15.64227982	26.16159587	64.28304861	249.5326804
CDH6	-2.705091107	1.63E-12	3.31774E-09	16188.13966	24676.14415	10794.72327	13662.6624	15604.62248	2027.837988	2936.33258
CDHR5	1.129958779	3.15E-05	0.003487969	205.5001721	286.567984	227.4216201	211.1707775	245.457326	535.3024775	494.1241195
CHP2	3.761922895	3.98E-05	0.00411271	5.455756781	3.912190908	2.229623727	1.738031091	4.616752212	11.68782702	86.47172092
CXCL8	-3.460208581	3.30E-09	2.17444E-06	93.65715807	174.0924954	212.9290659	95.59170998	88.48775074	9.350261616	14.82372359
DGKG	-1.995838603	3.25E-05	0.003543075	242.7811767	449.9019544	625.4094553	340.6540938	218.5262714	102.8528778	85.23641062
EDN1	-4.34405997	1.64E-10	1.73948E-07	214.5931	94.87062951	615.3761485	397.1401042	267.7716283	14.02539242	17.29434418
FBN1	-3.155935127	1.50E-07	5.24185E-05	22314.04523	11155.61237	10152.59164	7064.227368	3338.681308	1244.753578	1179.721335
GLP1R	-4.727734242	3.94E-07	0.000115602	75.47130213	89.98039088	42.3628508	86.03253898	24.62267847	2.337565404	2.470620598
GRM3	2.309081401	5.69E-05	0.005399626	254.6019831	1381.981438	1226.29305	1049.770779	1197.27774	3721.404123	6407.55452
HMCN1	-3.446726099	7.73E-06	0.00121549	2413.263083	2456.85589	620.9502078	796.0182395	241.6100325	155.4480994	84.00110032
HOXA3	-3.693802547	5.38E-05	0.005178533	435.5512497	672.8968361	207.3550066	971.5593796	3240.190594	146.0978377	24.70620598
HTR2A	-2.082727531	7.17E-05	0.006496898	110.9337212	178.0046863	122.629305	88.63958562	58.47886136	30.38835025	22.23558538
ICAM1	-1.569821204	2.07E-05	0.002638874	289.1551094	277.7655544	342.247242	339.7850782	343.1785811	67.78939671	147.0019256
LEF1	-2.668249248	1.18E-04	0.009552747	611.9540522	287.5460317	91.41457279	246.8004149	233.1459867	21.03808864	71.64799733
LOXL2	-2.786297498	1.06E-05	0.001549385	1901.331238	2808.953072	6744.611773	3286.616792	921.8115251	386.8670743	521.3009461
MBP	-2.075324107	4.76E-05	0.004759373	617.409809	393.1751862	748.0387602	732.5801047	214.6789779	111.0343567	145.7666153
MYH15	-2.238031138	2.47E-05	0.002978135	206.4094649	212.2363567	219.6179371	536.1825914	177.7449602	70.12696212	44.47117076
MYL9	-2.128631029	1.06E-05	0.001549385	296.4294518	214.1924522	288.7362726	550.0868402	252.3824543	49.08887348	97.58951361
MYO1B	-1.141384085	1.57E-05	0.002117625	3119.783586	2526.297279	2732.403877	3237.951922	2246.81941	1326.568367	1187.133197
PAMR1	-5.587177856	9.70E-05	0.008324966	4881.083733	2585.95819	287.6214607	247.6694304	166.2030796	43.24495997	24.70620598
PCDHA6	2.585493566	1.10E-04	0.009210939	50.01110382	70.41943634	216.2735015	85.16352344	283.9302611	1084.630347	610.2432876
PENK	-3.565406613	8.48E-06	0.001308579	2649.67921	1477.830115	424.7433199	342.3921248	332.4061593	109.865574	66.70675614
PTGER2	-4.220490569	1.25E-05	0.00177139	38.19029747	31.29752726	42.3628508	31.28455963	26.16159587	0	3.705930897
PTGER4	-2.766767673	1.89E-05	0.002433435	114.5708924	95.84867724	109.2515626	60.83108817	30.77834808	9.350261616	14.82372359
S100A11	-3.146546979	1.51E-07	5.24185E-05	1899.512653	807.8674224	1120.385923	1350.450157	356.2593791	77.13965833	172.9434418
S100A4	-2.550326623	6.80E-05	0.006235232	245.5090551	78.24381815	90.29976092	69.52124362	172.3587493	14.02539242	30.88275747
SGK1	-1.631963805	1.26E-05	0.00177139	927.4786527	882.1990497	1090.286002	592.6686019	550.162972	232.5877577	289.0626099
SLIT1	1.584312104	6.86E-05	0.006265413	435.5512497	1006.411111	627.639079	996.7608305	924.8893599	2563.140465	2224.793848
SLIT3	-2.823699658	4.37E-05	0.004381483	12055.4039	7247.333656	2119.257352	3312.687259	2245.280493	1043.722953	480.5357063
SMOC2	-2.166187882	2.59E-06	0.000494076	796.54049	784.394277	1123.730358	949.833991	514.7678717	269.9888041	101.2954445
STC2	-3.069396117	3.97E-06	0.000716987	2243.22533	1984.458838	6757.989515	3373.518347	931.8144882	504.9141272	223.5911641
SULF1	-4.868231937	8.43E-08	3.42149E-05	14060.39452	9956.52586	628.7538909	3025.912129	1895.176783	287.5205447	117.3544784
TESC	2.957371406	2.79E-05	0.003192507	456.464984	272.8753158	730.2017704	559.6460112	447.0555059	646.3368342	7015.327187
THBD	-4.951744347	3.71E-11	4.71949E-08	249.1462263	189.741259	149.3847897	78.21139908	77.71532891	4.675130808	4.941241195
THBS1	-2.182750054	1.08E-09	8.20099E-07	15708.94236	7283.521422	13406.72747	14373.51712	11017.1097	2912.606493	2531.150802
TTYH1	1.74943508	3.65E-08	1.74332E-05	9882.194116	7906.537824	7449.17287	9816.3996	12966.91805	28247.14034	36339.12306
